# Supplementary material for: Impact of hypertension on coronary artery plaques and FFR-CT in type 2 diabetes mellitus patients: evaluation utilizing artificial intelligence processed coronary computed tomography angiography
Source: Front Artif Intell. 2024 Oct 23;7:1446640. doi: 10.3389/frai.2024.1446640 (PMC11537896; doi:10.3389/frai.2024.1446640)
Supplement: Supplementary file 1 [file Table_1.xlsx]

## Sheet: 最终11-易损斑块的相关性分析
HPRs（1）	ID1	C反应蛋白	CRP	CRP≥6mgL	低密度脂蛋白胆固醇	LDL	LDL≥3.1mmolL	糖化血红蛋白	HbA1c
0	1	1 mg/L；	1	0	1.82 mmol/L	1.82	0	9.1 %↑；	9.1
0	2	1 mg/L	1	0	2.36 mmol/L；	2.36	0	5.7 %；	5.7
1	4	1 mg/L	1	0	3.84 mmol/L↑	3.84	1	7.1 %↑；	7.1
0	5	1 mg/L；	1	0	2.69 mmol/L；	2.69	0	7.1 %↑；	7.1
0	6	1 mg/L	1	0	2.11 mmol/L	2.11	0	7.7 %↑；	7.7
0	7	3mg/L	3	0	1.85 mmol/L	1.85	0	7.5 %↑	7.5
1	9	1 mg/L	1	0	3.08 mmol/L	3.08	1	14.1 %↑	14.1
0	10	1 mg/L；	1	0	3.03 mmol/L；	3.03	0	8.0 %↑；	8
0	11	1 mg/L	1	0	1.86 mmol/L；	1.86	0	6.2 %↑；	6.2
1	12	1 mg/L；	1	0	2.62 mmol/L；	2.62	0	5.8 %；	5.8
1	13	<1 mg/L	1	0	4.05 mmol/L↑	4.05	1	9.3 %↑	9.3
1	15	2 mg/L	2	0	3.68 mmol/L↑；	3.68	1	6.9 %↑；	6.9
0	16	2 mg/L；	2	0	3.20 mmol/L；	3.2	1	6.6 %↑；	6.6
0	18	2 mg/L；	2	0	4.58 mmol/L↑；	4.58	1	7.3 %↑；	7.3
0	20	1 mg/L；	1	0	3.00 mmol/L；	3	0	6.9 %↑；	6.9
1	22	1 mg/L；	1	0	3.18 mmol/L；	3.18	1	7.0 %↑；	7
0	23	4mg/l，	4	0	1.86 mmol/L；	1.86	0	7.6 %↑；	7.6
0	24	2 mg/L；	2	0	4.14 mmol/L↑；	4.14	1	7.0 %↑；	7
0	26	7 mg/L；	7	1	2.36 mmol/L；	2.36	0	6.6 %↑；【	6.6
0	27	2 mg/L；	2	0	2.96 mmol/L；	2.96	0	6.5 %↑；	6.5
0	28	1 mg/L	1	0	2.25 mmol/L；	2.25	0	8.4 %↑；	8.4
1	29	1 mg/L；	1	0	5.40 mmol/L↑；	5.4	1	8.3 %↑；	8.3
0	32	1 mg/L	1	0	2.65 mmol/L；	2.65	0	6.5 %↑	6.5
1	33	1 mg/L；	1	0	3.65 mmol/L↑；	3.65	1	7.6%。	7.6
0	34	1 mg/L；	1	0	2.16 mmol/L；	2.16	0	6.7 %↑；	6.7
0	35	1 mg/L；	1	0	1.30 mmol/L；	1.3	0	6.2 %↑；	6.2
1	36	7 mg/L	7	1	1.99 mmol/L	1.99	0	7.8 %↑；	7.8
0	37	1 mg/L；	1	0	2.48 mmol/L；	2.48	0	8.7 %↑	8.7
1	38	11 mg/L↑	11	1	2.46 mmol/L；	2.46	0	10.1 %↑；	10.1
1	39	0.62 mg/L	0.62	0	2.65 mmol/L	2.65	0	7.2 %↑	7.2
0	40	<1 mg/L	1	0	3.47 mmol/L↑；	3.47	1	6.6 %↑；	6.6
1	41	1 mg/L	1	0	1.95 mmol/L；	1.95	0	7.8 %；	7.8
1	42	32 mg/L↑；	32	0	2.53 mmol/L；	2.53	0	9.1 %↑；	9.1
0	45	1 mg/L	1	0	3.16 mmol/L	3.16	1	7.1 %↑；	7.1
0	46	1 mg/L	1	0	2.06 mmol/L；	2.06	0	6.2 %↑	6.2
1	47	1 mg/L	1	0	4.72 mmol/L↑；	4.72	1	6.0 %；	6
0	49	9 mg/L；	9	1	3.11 mmol/L；	3.11	1	7.5 %↑；	7.5
0	50	5 mg/L；	5	0	1.87 mmol/L；	1.87	0	7.4 %↑；	7.4
1	51	1 mg/L；	1	0	3.23 mmol/L；	3.23	1	7.2 %↑；	7.2
0	52	1 mg/L；	1	0	1.87 mmol/L；	1.87	0	6.6 %↑；	6.6
1	53	29	29	1	3.30 mmol/L；	3.3	1	9.4 %↑；	9.4
1	54	<1 mg/L	1	0	2.44 mmol/L	2.44	0	7.5 %↑	7.5
1	55	1 mg/L	1	0	3.11 mmol/L；	3.11	1	10.1 %↑；	10.1
1	56	6 mg/L	6	1	2.16 mmol/L；	2.16	0	9.2 %↑	9.2
0	57	2 mg/L；	2	0	3.33 mmol/L；	3.33	1	7.2 %↑；	7.2
1	58	<1mg/L	1	0	1.25 mmol/L；	1.25	0	8.1%↑	8.1
0	59	7 mg/L；	7	1	3.76 mmol/L↑；	3.76	1	10.2 %↑；	10.2
1	60	1 mg/L；	1	0	3.16 mmol/L；	3.16	1	7.4 %↑；	7.4
1	61	10 mg/L↑；	10	1	1.55 mmol/L；	1.55	0	7.9 %↑；	7.9
0	62	1 mg/L	1	0	6.16 mmol/L	6.16	1	7.2 %↑；	7.2
1	64	2 mg/L	2	0	3.62 mmol/L↑；	3.62	1	9.3 %↑；	9.3
0	65	2 mg/L；	2	0	1.67 mmol/L；	1.67	0	5.9 %；	5.9
0	66	1 mg/L；	1	0	3.37 mmol/L；	3.37	1	6.9 %↑；	6.9
0	68	2 mg/L	2	0	2.00 mmol/L；	2	0	7.6 %↑；	7.6
0	70	1 mg/L	1	0	4.00 mmol/L↑	4	1	10.2 %↑	10.2
0	73	3 mg/L；	3	0	1.67 mmol/L；	1.67	0	7.3 %↑；	7.3
0	74	5 mg/L	5	0	2.35 mmol/L	2.35	0	7.6 %↑；	7.6
1	75	1 mg/L	1	0	5.12 mmol/L↑；	5.12	1	9.0 %↑；	9
1	76	3 mg/L	3	0	2.50 mmol/L	2.5	0	6.5 %↑；	6.5
1	77	88 mg/L↑；	88	1	3.02 mmol/L；	3.02	0	8.6 %↑；	8.6
1	79	13 mg/L↑；	13	1	2.35 mmol/L	2.35	0	6.9 %↑；	6.9
1	80	1 mg/L；	1	0	3.22 mmol/L；	3.22	1	9.9 %↑；	9.9
1	81	1 mg/L	1	0	5.37 mmol/L↑；	5.37	1	6.9 %↑；【	6.9
0	82	4 mg/L；	4	0	2.38 mmol/L；	2.38	0	7.1 %↑；	7.1
0	83	15 mg/L↑；	15	1	1.72 mmol/L；	1.72	0	6.6 %↑；	6.6
1	84	1 mg/L；	1	0	1.91 mmol/L	1.91	0	7.5 %↑；	7.5
0	85	49 mg/L↑	49	1	1.25 mmol/L；	1.25	0	10.7 %↑	10.7
1	86	1 mg/L；	1	0	3.19 mmol/L；	3.19	1	6.4 %↑；	6.4
0	87	60 mg/L↑	60	1	4.42 mmol/L↑	4.42	1	8.4 %↑	8.4
1	88	49 mg/L↑；	49	1	2.38 mmol/L；	2.38	0	8.7 %↑；	8.7
1	89	9 mg/L；	9	1	3.48 mmol/L↑；	3.48	1	22.9 %↑；	22.9
0	91	1 mg/L	1	0	3.18 mmol/L	3.18	1	10.4 %↑	10.4
1	92	2 mg/L；	2	0	4.18 mmol/L↑；	4.18	1	12.4 %↑；	12.4
0	93	2 mg/L；	2	0	1.34 mmol/L；	1.34	0	5.8 %；	5.8
0	94	1 mg/L；	1	0	2.14 mmol/L；	2.14	0	5.8 %；	5.8
0	95	1 mg/L；	1	0	1.58 mmol/L；	1.58	0	4.5 %；	4.5
0	98	1 mg/L；	1	0	2.48 mmol/L；	2.48	0	6.2 %↑；	6.2
0	99	1 mg/L；	1	0	2.14 mmol/L；	2.14	0	5.7 %；	5.7
0	100	0 mg/L	0	0	2.91 mmol/L	2.91	0	5.8 %；	5.8
0	101	1 mg/L；	1	0	1.85 mmol/L；	1.85	0	6.0 %；	6
0	102	4 mg/L；【	4	0	2.57 mmol/L；	2.57	0	6.6 %↑；【	6.6
0	103	1 mg/L；	1	0	3.36 mmol/L；	3.36	1	5.7 %；	5.7
1	104	1 mg/L；	1	0	3.46 mmol/L↑；	3.46	1	5.4	5.4
0	105	1 mg/L；	1	0	4.15 mmol/L↑；	4.15	1	8.1 %↑；	8.1
0	106	1.07 mg/L；	1.07	0	2.88 mmol/L；	2.88	0	5.3 %；	5.3
0	108	1 mg/L；	1	0	2.52 mmol/L；	2.52	0	6.4 %↑；	6.4
0	109	24 mg/L↑；	24	1	3.07 mmol/L；	3.07	1	7.1 %↑；	7.1
0	110	1 mg/L；	1	0	2.23 mmol/L；	2.23	0	6.0 %；	6
0	111	1 mg/L；	1	0	4.61 mmol/L↑；	4.61	1	6.4 %↑；	6.4
0	112	1 mg/L；	1	0	2.67 mmol/L；	2.67	0	5.6 %；	5.6
0	113	3 mg/L；	3	0	2.40 mmol/L；	2.4	0	6.0 %；	6
0	115	1 mg/L；	1	0	2.02 mmol/L；	2.02	0	6.1 %↑；	6.1
0	116	3 mg/L；	3	0	2.14 mmol/L；	2.14	0	6.3 %↑；	6.3
0	117	1 mg/L	1	0	3.18 mmol/L；	3.18	1	5.5 %；	5.5
0	119	1 mg/L	1	0	3.27 mmol/L；	3.27	1	6.3 %↑；	6.3
0	120	2 mg/L；	2	0	1.40 mmol/L；	1.4	0	5.8 %；	5.8
0	121	1 mg/L	1	0	3.26 mmol/L；	3.26	1	5.9 %；	5.9
0	122	2 mg/L；	2	0	3.96 mmol/L↑；	3.96	1	6.3 %↑；	6.3
0	123	1 mg/L	1	0	3.42 mmol/L↑；	3.42	1	5.6 %；	5.6
0	125	1 mg/L	1	0	2.12 mmol/L；	2.12	0	6.1 %↑；	6.1
0	126	2 mg/L；	2	0	4.04 mmol/L↑；	4.04	1	6.1 %↑；	6.1
0	127	11 mg/L↑；	11	1	3.34 mmol/L；	3.34	1	5.4 %；	5.4
0	128	1 mg/L；	1	0	2.76 mmol/L；	2.76	0	6.1 %↑；	6.1
0	129	2 mg/L；	2	0	1.98 mmol/L；	1.98	0	5.9 %；	5.9
0	130	2 mg/L；	2	0	1.86 mmol/L；	1.86	0	6.0 %；	6
0	131	6 mg/L；	6	1	3.25 mmol/L；	3.25	1	6.0 %；	6
0	132	4 mg/L；	4	0	3.14 mmol/L；	3.14	1	5.4 %；	5.4
0	133	3 mg/L；	3	0	2.23 mmol/L；	2.23	0	6.1 %↑；	6.1
0	134	1 mg/L；	1	0	3.17 mmol/L；	3.17	1	6.0 %；	6
0	135	3 mg/L；	3	0	2.23 mmol/L；	2.23	0	6.1 %↑；	6.1
0	136	1 mg/L；	1	0	1.89 mmol/L；	1.89	0	5.5 %；	5.5
0	138	5 mg/L；	5	0	1.46 mmol/L；	1.46	0	6.2 %↑；	6.2
0	139	6 mg/L；	6	1	2.30 mmol/L；	2.3	0	6.0 %；	6
0	140	3 mg/L；	3	0	1.36 mmol/L；	1.36	0	6.8 %↑；	6.8
0	141	1 mg/L；	1	0	2.64 mmol/L；	2.64	0	6.4 %↑；	6.4
0	146	<1 mg/L	1	0	1.32 mmol/L	1.32	0	6.5 %↑	6.5
0	152	4 mg/L	4	0	3.06 mmol/L；	3.06	1	6.2 %↑；	6.2
0	153	1 mg/L；	1	0	3.17 mmol/L；	3.17	1	5.6 %；	5.6
0	154	2 mg/L	2	0	1.93 mmol/L	1.93	0	6.2 %↑	6.2
1	157	3 mg/L	3	0	2.75 mmol/L	2.75	0	5.5 %；	5.5
0	161	1 mg/L	1	0	4.59 mmol/L↑；	4.59	1	6.0 %；	6
1	168	1 mg/L；	1	0	1.64 mmol/L；	1.64	0	5.8 %；	5.8
0	175	6 mg/L	6	1	2.96 mmol/L	2.96	0	5.6 %；	5.6
0	177	0 mg/L；	0	0	1.79 mmol/L；	1.79	0	5.9 %；	5.9
0	178	1 mg/L；	1	0	3.59 mmol/L↑；	3.59	1	5.9 %；	5.9
0	179	8 mg/L；	8	1	3.95 mmol/L↑；	3.95	1	6.2 %↑；	6.2
0	198	1 mg/L	1	0	4.93 mmol/L↑	4.93	1	6.1 %↑	6.1
0	202	1 mg/L	1	0	2.36 mmol/L	2.36	0	5.7 %；	5.7
0	204	1 mg/L	1	0	2.29 mmol/L	2.29	0	6.1 %↑；	6.1
0	213	1 mg/L；	1	0	3.02 mmol/L；	3.02	0	5.8 %；	5.8
0	232	0 mg/L；	0	0	2.10 mmol/L；	2.1	0	5.7 %；	5.7
0	234	1 mg/L	1	0	1.43 mmol/L	1.43	0	6.0 %；	6
0	235	6 mg/L	6	1	4.33 mmol/L↑；	4.33	1	5.5 %；	5.5
1	238	1 mg/L；	1	0	1.84 mmol/L；	1.84	0	6.8 %↑；	6.8
1	249	1mg/L	1	0	3.28mmol/L	3.28	1	6.6%↑	6.6
1	250	2mg/L；	2	0	2.57mmol/L；	2.57	0	5.7%；	5.7
1	251	2 mg/L	2	0	2.90 mmol/L；	2.9	0	6.4 %↑；	6.4
0	255	7 mg/L	7	1	3.56 mmol/L↑	3.56	1	5.8 %；	5.8
0	256	1 mg/L	1	0	1.51 mmol/L	1.51	0	6.1 %↑；	6.1
1	259	11 mg/L↑	11	1	2.62 mmol/L	2.62	0	5.9 %；	5.9
0	267	2 mg/L；	2	0	2.91 mmol/L；	2.91	0	6.1 %↑；	6.1
0	295	1 mg/L；	1	0	2.88 mmol/L；	2.88	0	6.5 %↑；	6.5
1	273	1 mg/L；	1	0	2.26 mmol/L；	2.26	0	6.7 %↑；	6.7
0	274	1 mg/L	1	0	0.76 mmol/L	0.76	0	10.6 %↑	10.6
0	275	29 mg/L↑；	29	1	3.05 mmol/L	3.05	1	6.2 %↑；	6.2
0	278	1 mg/L；	1	0	4.45 mmol/L↑；	4.45	1	6.2 %↑；	6.2
1	279	<1 mg/L	1	0	2.15 mmol/L	2.15	0	6.1 %↑	6.1
0	281	3 mg/L	3	0	2.57 mmol/L	2.57	0	5.5 %；	5.5
0	282	<1 mg/L	1	0	2.17 mmol/L	2.17	0	6.1 %↑	6.1
1	287	1 mg/L	1	0	2.99 mmol/L；	2.99	0	5.8 %；	5.8
0	288	11 mg/L↑	11	1	3.76 mmol/L↑；	3.76	1	6.3 %↑；	6.3
1	306	1 mg/L	1	0	1.61 mmol/L；	1.61	0	5.8 %；	5.8
0	311	2 mg/L	2	0	2.61 mmol/L；	2.61	0	6.8 %↑；	6.8
0	314	<1 mg/L	1	0	3.69 mmol/L↑	3.69	1	5.4 %；	5.4
0	317	<1 mg/L	1	0	1.81 mmol/L	1.81	0	6.3 %↑	6.3
0	335	<1 mg/L	1	0	3.91 mmol/L↑	3.91	1	6.3 %↑	6.3
0	338	1 mg/L；	1	0	3.29 mmol/L；	3.29	1	5.9 %；	5.9
0	339	1 mg/L	1	0	2.25 mmol/L；	2.25	0	6.3 %↑；【	6.3
1	341	<1 mg/L	1	0	2.53 mmol/L	2.53	0	5.9 %；	5.9
1	342	1mg/L；	1	0	1.98mmol/L；	1.98	0	5.9%；	5.9
0	343	1 mg/L；	1	0	2.99 mmol/L；	2.99	0	6.0 %；	6
1	344	2 mg/L	2	0	1.52 mmol/L	1.52	0	6.3 %↑	6.3
0	345	1 mg/L；	1	0	1.61 mmol/L；	1.61	0	6.3 %↑；	6.3
0	347	5 mg/L；	5	0	2.41 mmol/L；	2.41	0	6.4 %↑；	6.4
0	348	1 mg/L	1	0	1.91 mmol/L	1.91	0	5.9 %；	5.9
0	349	3 mg/L	3	0	2.36 mmol/L	2.36	0	5.6 %；	5.6
0	357	1 mg/L	1	0	1.76 mmol/L；	1.76	0	6.0 %；	6
0	358	8 mg/L；	8	1	3.22 mmol/L；	3.22	1	6.6 %↑；	6.6
0	359	3 mg/L；	3	0	3.06 mmol/L	3.06	1	5.9 %；	5.9
0	363	2 mg/L	2	0	4.48 mmol/L↑	4.48	1	5.9 %；	5.9
1	367	1mg/L	1	0	2.42mmol/L；	2.42	0	6.6%↑	6.6
1	370	1 mg/L	1	0	4.40 mmol/L↑	4.4	1	6.1 %↑	6.1
1	371	1mg/L	1	0	2.62mmol/L；	2.62	0	6.4%↑；	6.4
1	372	1mg/L；	1	0	1.58mmol/L；	1.58	0	5.6%；【	5.6
1	374	1 mg/L	1	0	1.99 mmol/L；	1.99	0	6.0 %；	6
1	377	1 mg/L；	1	0	2.08 mmol/L；	2.08	0	5.6 %；	5.6
0	381	<1 mg/L	1	0	1.58 mmol/L	1.58	0	6.0 %；	6
1	382	<1 mg/L	1	0	2.14 mmol/L	2.14	0	5.9 %；	5.9
1	384	1 mg/L	1	0	1.56 mmol/L；	1.56	0	5.6 %；	5.6
0	393	3.33 mg/L	3.33	0	4.16 mmol/L↑	4.16	1	6.2 %↑	6.2
0	396	5 mg/L	5	0	2.49 mmol/L	2.49	0	7.9 %↑	7.9
1	405	1 mg/L；	1	0	2.30 mmol/L；	2.3	0	6.1 %↑；	6.1
1	406	5 mg/L；	5	0	1.78 mmol/L；	1.78	0	6.1 %↑	6.1
0	407	1 mg/L	1	0	3.89 mmol/L↑；	3.89	1	5.7 %；	5.7
0	410	1 mg/L；	1	0	1.77 mmol/L	1.77	0	6.0 %；	6
0	411	2 mg/L	2	0	2.46 mmol/L；	2.46	0	6.2 %↑；	6.2
0	412	1 mg/L；	1	0	3.78 mmol/L↑；	3.78	1	5.6 %；	5.6
0	413	1 mg/L；	1	0	1.99 mmol/L	1.99	0	5.7 %；	5.7
1	414	1 mg/L	1	0	2.09 mmol/L	2.09	0	6.0 %；	6
0	420	1 mg/L	1	0	2.49 mmol/L；	2.49	0	5.7 %；	5.7
1	421	21 mg/L↑	21	1	1.70 mmol/L	1.7	0	5.9 %；	5.9
0	422	1 mg/L；	1	0	2.02 mmol/L；	2.02	0	6.2 %↑；	6.2
1	423	1 mg/L；	1	0	2.70 mmol/L；	2.7	0	6.3 %↑；	6.3
1	424	1 mg/L	1	0	2.09 mmol/L；	2.09	0	6.1 %↑；	6.1
1	425	1mg/L；	1	0	2.70mmol/L；	2.7	0	5.6%；	5.6
0	428	1 mg/L；	1	0	1.55 mmol/L；	1.55	0	5.4 %；	5.4
0	429	1 mg/L；	1	0	3.36 mmol/L；	3.36	1	5.4 %；	5.4
0	430	5 mg/L；	5	0	2.86 mmol/L；	2.86	0	5.7 %；	5.7
0	431	0 mg/L；	0	0	1.93 mmol/L；	1.93	0	6.2 %↑；	6.2
0	432	1 mg/L；	1	0	3.08 mmol/L；	3.08	1	5.1 %；	5.1
1	433	16.00mg/L；	16	1	1.94 mmol/L；	1.94	0	6.3 %↑；	6.3
0	435	1 mg/L；【	1	0	2.07 mmol/L；	2.07	0	6.3 %↑；【	6.3
0	436	0 mg/L；	0	0	1.93 mmol/L；	1.93	0	5.9 %；	5.9
0	437	1 mg/L；【	1	0	1.93 mmol/L；	1.93	0	5.3 %；	5.3
0	441	1 mg/L	1	0	1.76 mmol/L；	1.76	0	5.6 %；	5.6
0	447	1 mg/L	1	0	2.71 mmol/L	2.71	0	6.9 %↑	6.9
0	448	1 mg/L	1	0	3.03 mmol/L；	3.03	0	5.9 %；	5.9
0	449	25 mg/L↑；	25	1	2.97 mmol/L；	2.97	0	5.6 %；	5.6
0	450	1 mg/L；	1	0	2.68 mmol/L；	2.68	0	5.9 %；	5.9
1	453	6mg/L；	6	1	2.17mmol/L；	2.17	0	6.0%；	6
0	455	1 mg/L	1	0	3.44 mmol/L↑；	3.44	1	5.6 %；	5.6
1	458	2 mg/L；	2	0	醇2.81 mmol/L；	2.81	0	5.5 %；【	5.5
0	460	1 mg/L	1	0	2.35 mmol/L；	2.35	0	7.1 %↑；	7.1
1	461	2mg/L；	2	0	3.38mmol/L↑；	3.38	1	6.7%↑；	6.7
1	462	1 mg/L	1	0	2.45 mmol/L	2.45	0	6.0 %；	6
0	467	1 mg/L	1	0	2.64 mmol/L；	2.64	0	5.8 %；	5.8
1	468	7	7	1	4.61 mmol/L↑；	4.61	1	6.1 %↑；	6.1
1	469	6 mg/L	6	1	3.41 mmol/L↑；	3.41	1	5.8	5.8
0	474	3 mg/L	3	0	2.44 mmol/L；	2.44	0	6.6 %↑	6.6
1	479	2 mg/L	2	0	3.78 mmol/L↑	3.78	1	5.7 %；	5.7
0	482	1 mg/L	1	0	2.94 mmol/L；	2.94	0	5.8 %；	5.8
0	483	3 mg/L	3	0	3.49 mmol/L↑；	3.49	1	6.2 %↑；	6.2
0	484	1 mg/L	1	0	2.73 mmol/L	2.73	0	7.0 %↑	7
1	485	<1 mg/L	1	0	0.86 mmol/L	0.86	0	5.7 %；	5.7
1	490	4 mg/L	4	0	2.75 mmol/L；	2.75	0	9.8 %↑；	9.8
0	493	1 mg/L	1	0	2.39 mmol/L；	2.39	0	6.2 %↑；	6.2
0	494	<1 mg/L	1	0	3.61 mmol/L↑	3.61	1	5.2 %；	5.2
0	497	1 mg/L；	1	0	2.67 mmol/L	2.67	0	6.2 %↑；	6.2
1	501	1 mg/L	1	0	1.83 mmol/L；	1.83	0	5.6 %；	5.6
0	503	1 mg/L；	1	0	2.85 mmol/L；	2.85	0	6.3 %↑；【	6.3
0	505	<1 mg/L	1	0	3.04 mmol/L	3.04	0	5.9 %；	5.9
1	506	3 mg/L	3	0	2.84 mmol/L	2.84	0	5.8 %；	5.8
0	507	2 mg/L	2	0	1.35 mmol/L	1.35	0	5.6 %；	5.6
0	508	1 mg/L；	1	0	2.15 mmol/L；	2.15	0	6.1 %↑；	6.1
0	512	5 mg/L	5	0	3.21 mmol/L；	3.21	1	7.9 %↑；(	7.9
0	514	1 mg/L	1	0	2.44 mmol/L；	2.44	0	6.1 %↑；	6.1
0	515	1 mg/L；	1	0	2.36 mmol/L；	2.36	0	7.1 %↑；	7.1
0	516	8 mg/L；	8	1	3.08 mmol/L；	3.08	1	12.2 %↑；	12.2
0	517	1 mg/L；	1	0	1.84 mmol/L；	1.84	0	6.5 %↑；	6.5
1	518	5 mg/L	5	0	3.11 mmol/	3.11	1	14.1 %↑	14.1
1	519	1 mg/L；	1	0	2.14 mmol/L	2.14	0	7.5 %↑；	7.5
0	520	1 mg/L；	1	0	3.54 mmol/L↑；	3.54	1	6.5 %↑；	6.5
0	521	1 mg/L	1	0	2.64 mmol/L	2.64	0	6.2 %↑	6.2
1	522	3mg/L	3	0	1.76mmol/L；	1.76	0	11.8%↑；	11.8
1	523	14 mg/L↑；	14	1	2.82 mmol/L；	2.82	0	8.3 %↑；	8.3
0	524	1 mg/L	1	0	2.16 mmol/L；	2.16	0	6.4 %↑；	6.4
0	525	1 mg/L	1	0	1.89 mmol/L	1.89	0	6.9 %↑	6.9
1	526	5	5	0	3.80 mmol/L↑；	3.8	1	10.8%↑；	10.8
1	528	1 mg/L	1	0	3.95 mmol/L↑	3.95	1	8.1 %↑	8.1
0	529	5 mg/L；	5	0	3.84 mmol/L↑；	3.84	1	6.3 %↑；	6.3
1	530	1 mg/L	1	0	1.68 mmol/L	1.68	0	7.6 %↑	7.6
0	532	1 mg/L	1	0	1.68 mmol/L；	1.68	0	7.8 %↑；	7.8
0	535	10 mg/L↑；	10	1	2.92 mmol/L；	2.92	0	6.8 %↑；	6.8
1	536	0 mg/L；	0	0	2.37 mmol/L；	2.37	0	11.4 %↑；	11.4
0	538	1 mg/L；	1	0	4.31 mmol/L 偏高	4.31	1	6.7 % ；	6.7
0	540	2 mg/L	2	0	3.78 mmol/L↑；	3.78	1	6.3 %↑；	6.3
0	541	3 mg/L	3	0	4.61 mmol/L↑；	4.61	1	6.5 %↑；	6.5
1	544	6 mg/L；	6	1	2.17 mmol/L；	2.17	0	7.4 %↑；	7.4
1	545	7 mg/L；	7	1	2.46 mmol/L；	2.46	0	7.5 %↑；	7.5
0	547	5 mg/L；	5	0	2.68 mmol/L；	2.68	0	6.7 %↑；	6.7
0	551	1 mg/L；	1	0	2.43 mmol/L	2.43	0	6.6 %↑；	6.6
1	552	5 mg/L ,	5	0	2.37 mmol/L；	2.37	0	8.3 %↑；	8.3
1	553	3 mg/L	3	0	0.45 mmol/L	0.45	0	10.5 %↑；	10.5
1	557	1 mg/L	1	0	3.11 mmol/L	3.11	1	7.8 %↑；	7.8
0	560	1 mg/L；	1	0	2.51 mmol/L；	2.51	0	8.8 %↑；	8.8
1	561	5.53 mg/L	5.53	0	2.14 mmol/L	2.14	0	9.9 %；	9.9
1	562	3 mg/L；	3	0	4.84 mmol/L	4.84	1	6.3 %↑；	6.3
0	564	1 mg/L；	1	0	2.15 mmol/L；	2.15	0	5.6 %；	5.6
1	565	18 mg/L↑；	18	1	3.77 mmol/L↑	3.77	1	12.7 %↑；	12.7
0	566	1 mg/L	1	0	3.15 mmol/L	3.15	1	7.4 %↑；	7.4
0	567	1 mg/L；	1	0	3.11 mmol/L；	3.11	1	6.8%。	6.8
1	568	15 mg/L↑	15	1	4.82 mmol/L↑	4.82	1	7.6 %↑；	7.6
0	573	1 mg/L	1	0	3.42 mmol/L↑	3.42	1	7.1 %↑	7.1
0	575	1 mg/L	1	0	2.84 mmol/L	2.84	0	7.0 % 偏高	7
0	576	1 mg/L	1	0	2.40 mmol/L；	2.4	0	7.6 %↑；	7.6
0	577	5 mg/L	5	0	3.05 mmol/L	3.05	1	7.1 %↑	7.1
1	578	2 mg/L	2	0	1.83 mmol/L	1.83	0	7.3 %↑；	7.3
0	579	1 mg/L	1	0	3.19 mmol/L	3.19	1	6.5 %↑	6.5
1	580	2 mg/L	2	0	2.55 mmol/L；	2.55	0	5.5 %；	5.5
1	582	1 mg/L；	1	0	1.63 mmol/L；	1.63	0	7.4 %↑；	7.4
1	583	3 mg/L	3	0	2.91 mmol/L	2.91	0	6.8 %↑；	6.8
0	584	5 mg/L；	5	0	3.18 mmol/L；	3.18	1	6.1 %↑；	6.1
1	585	5 mg/L	5	0	3.19 mmol/L	3.19	1	9.1 %↑；	9.1
0	587	1 mg/L；	1	0	3.45 mmol/L↑；	3.45	1	9.3 %↑；	9.3
1	588	1mg/L；	1	0	2.40 mmol/L；	2.4	0	7.1 %↑；	7.1
1	589	1 mg/L；	1	0	3.72 mmol/L↑；	3.72	1	9.7 %↑；	9.7
1	590	1 mg/L；	1	0	1.14 mmol/L；	1.14	0	8.0 %↑；	8
0	592	1 mg/L；	1	0	1.63 mmol/L；	1.63	0	7.3 %↑；	7.3
0	594	1 mg/L；	1	0	1.78 mmol/L；	1.78	0	7.1 %↑；【	7.1
1	595	11 mg/L↑	11	1	5.00 mmol/L↑	5	1	15.60	15.6
1	596	8 mg/L	8	1	4.66 mmol/L↑；	4.66	1	11.0 %↑；	11
1	597	1 mg/L	1	0	3.11 mmol/L	3.11	1	9.3 %↑；	9.3
0	600	1 mg/L；	1	0	1.36 mmol/L；	1.36	0	6.5 %↑；	6.5
1	601	3 mg/L↑；	3	0	5.51 mmol/L↑；	5.51	1	6.8 %↑；	6.8
1	602	6 mg/L；	6	1	2.17 mmol/L；	2.17	0	7.4 %↑；	7.4
1	605	18 mg/L	18	1	2.29 mmol/L	2.29	0	10.58	10.58
1	606	2 mg/L	2	0	1.65 mmol/L	1.65	0	10.6 %↑；	10.6
0	607	6 mg/L；	6	1	2.11 mmol/L；	2.11	0	6.8 %↑；	6.8
1	608	18 mg/L↑	18	1	4.32 mmol/L↑	4.32	1	11.2%↑	11.2
1	612	5 mg/L	5	0	3.90 mmol/L↑	3.9	1	10.2 %↑；	10.2
0	613	1 mg/L	1	0	2.42 mmol/L；	2.42	0	6.4 %↑；	6.4
1	614	31 mg/L	31	1	3.64 mmol/L↑	3.64	1	6.2 %↑；	6.2
1	615	1 mg/L；	1	0	3.67 mmol/L↑	3.67	1	5.6 %；	5.6
1	616	5 mg/L	5	0	2.42 mmol/L	2.42	0	8.6 %↑	8.6
1	617	2 mg/L	2	0	4.48 mmol/L↑；	4.48	1	8.7 %↑；	8.7
1	619	2 mg/L	2	0	2.76 mmol/L；	2.76	0	6.7 %↑；	6.7
1	620	8 mg/L	8	1	3.11 mmol/L	3.11	1	6.1 %↑；	6.1
1	621	1 mg/L；	1	0	1.47 mmol/L	1.47	0	7.3 %↑；	7.3
1	622	1 mg/L；	1	0	1.76 mmol/L；	1.76	0	5.8 %；	5.8
0	623	4 mg/L	4	0	4.19 mmol/L↑；	4.19	1	8.0 %↑	8
1	624	1 mg/L	1	0	1.70 mmol/L	1.7	0	7.0 %↑；	7
1	626	0 mg/L	0	0	3.50 mmol/L↑；	3.5	1	10.6 %↑；	10.6
1	627	2 mg/L	2	0	3.81 mmol/L↑；	3.81	1	8.6 %↑；	8.6
1	629	1 mg/L	1	0	1.29 mmol/L	1.29	0	5.5 %；	5.5
1	630	18 mg/L↑	18	1	4.32 mmol/L↑	4.32	1	11.2 %↑	11.2
1	634	9 mg/L	9	1	3.26 mmol/L	3.26	1	7.9 %↑；	7.9
0	635	4 mg/L↑；	4	0	3.39 mmol/L↑；	3.39	1	6.9 %↑；	6.9
1	636	1 mg/L；	1	0	3.16 mmol/L；	3.16	1	8.8 %↑；	8.8
1	638	4mg/L	4	0	4.96mmol/L↑	4.96	1	6.7%↑	6.7
1	639	1 mg/L；	1	0	3.47 mmol/L↑；	3.47	1	6.6 %↑；	6.6
1	643	1 mg/L；	1	0	1.82 mmol/L	1.82	0	7.0 %↑；	7
0	646	2 mg/L	2	0	2.38 mmol/L；	2.38	0	7.5 %↑；	7.5
1	648	1 mg/L	1	0	1.26 mmol/L	1.26	0	10.9 %↑；	10.9
1	649	1 mg/L	1	0	3.16 mmol/L；	3.16	1	7.4 %↑；	7.4
1	650	11 mg/L↑；	11	1	1.47 mmol/L；	1.47	0	8.3 %↑；	8.3
1	652	1 mg/L	1	0	3.21 mmol/L	3.21	1	8.8 %↑；	8.8
1	653	7 mg/L	7	1	2.84 mmol/L；	2.84	0	7.3 %↑；	7.3
1	654	1 mg/L	1	0	1.41 mmol/L；	1.41	0	8.0 %↑；	8
1	655	1 mg/L	1	0	3.36 mmol/L	3.36	1	7.1 %↑；	7.1
1	656	3	3	0	3.36 mmol/L	3.36	1	10.5 %↑；	10.5
0	657	3 mg/L；	3	0	2.40 mmol/L；	2.4	0	6.2 %↑；	6.2
1	658	4 mg/L；	4	0	4.88 mmol/L↑；	4.88	1	7.6 %↑；	7.6
1	659	4 mg/L ,	4	0	3.42 mmol/L↑；	3.42	1	7.1 %，	7.1
1	660	2	2	0	2.31 mmol/L	2.31	0	8.6 %↑；	8.6
1	661	6 mg/L	6	1	3.44 mmol/L↑；	3.44	1	7.6 %↑；	7.6
0	664	13 mg/L↑；	13	1	3.63 mmol/L↑；	3.63	1	6.6 %↑；	6.6
0	667	1 mg/L	1	0	3.70 mmol/L↑；	3.7	1	7.2 %↑；【	7.2
1	669	1 mg/L	1	0	5.72 mmol/L↑；	5.72	1	7.0 %↑；	7
1	670	3 mg/L；	3	0	1.26 mmol/L；	1.26	0	10.9 %↑；	10.9
1	673	7	7	1	1.14 mmol/L	1.14	0	6.9 %↑；	6.9
1	678	12 mg/L↑；	12	1	1.53 mmol/L	1.53	0	7.4 %↑；	7.4
0	683	1 mg/L	1	0	2.07 mmol/L；	2.07	0	7.3 %↑；	7.3
1	684	1mg/L	1	0	2.54mmol/L；	2.54	0	7.7 %↑；	7.7
1	685	3	3	0	2.55 mmol/L	2.55	0	8.6 %↑；	8.6
1	686	1mg/L；	1	0	4.77mmol/L↑；	4.77	1	6.9%↑；	6.9
1	688	1 mg/L	1	0	2.67 mmol/L	2.67	0	9.2 %↑；	9.2
1	690	1 mg/L；	1	0	3.81 mmol/L↑；	3.81	1	6.7 %↑；	6.7
1	691	1 mg/L；	1	0	1.17 mmol/L；	1.17	0	7.3 %↑；	7.3
1	692	1 mg/L	1	0	1.15 mmol/L	1.15	0	7.0 %↑；	7
1	693	3 mg/L	3	0	2.77 mmol/L；	2.77	0	6.3 %↑；	6.3
1	694	1 mg/L；	1	0	2.57 mmol/L；	2.57	0	9.5 %↑；	9.5
0	695	15 mg/L↑；	15	1	2.22 mmol/L；	2.22	0	7.3 %↑；	7.3
0	697	1 mg/L；	1	0	2.84 mmol/L；	2.84	0	6.1 %↑；	6.1
0	698	1 mg/L；	1	0	2.01 mmol/L；	2.01	0	6.3 %↑；	6.3
0	699	0 mg/L；	0	0	1.98 mmol/L；	1.98	0	7.1 %↑；	7.1
1	700	7 mg/L	7	1	2.30 mmol/L；	2.3	0	7.3 %↑；	7.3
1	701	10 mg/L↑；	10	1	3.08 mmol/L；	3.08	1	7.0 %↑；【	7
1	703	2 mg/L	2	0	2.77 mmol/L；	2.77	0	6.3 %↑；	6.3
1	704	1 mg/L	1	0	1.64 mmol/L	1.64	0	8.6 %↑；	8.6
1	705	5 mg/L	5	0	3.34 mmol/L	3.34	1	8.8 %↑；	8.8
0	706	14 mg/L↑；	14	1	4.45 mmol/L	4.45	1	8.6 %↑；	8.6
1	707	1 mg/L	1	0	2.67 mmol/L；	2.67	0	10.0 %↑；	10
1	708	1 mg/L；	1	0	1.15 mmol/L；	1.15	0	6.0 %；	6
0	709	35 mg/L↑；	35	0	2.07 mmol/L；	2.07	0	7.0 %↑；	7
0	710	7 mg/L	7	1	3.37 mmol/L；	3.37	1	7.1 %↑；	7.1
0	711	2mg/L	2	0	1.76 mmol/L	1.76	0	6.4 %↑	6.4
0	713	1 mg/L	1	0	1.99 mmol/L	1.99	0	6.2 %↑；	6.2
0	716	1 mg/L；	1	0	2.74 mmol/L；	2.74	0	8.2 %↑；	8.2
0	718	11 mg/L↑；	11	1	4.73 mmol/L↑；	4.73	1	8.9 %↑；	8.9
0	719	1 mg/L；	1	0	3.19 mmol/L；	3.19	1	6.4 %↑；	6.4
1	720	2 mg/L	2	0	1.67 mmol/L	1.67	0	6.9 %↑；	6.9
0	725	3 mg/L；	3	0	2.16 mmol/L；	2.16	0	6.4 %↑；	6.4
1	726	1 mg/L	1	0	3.32 mmol/L	3.32	1	6.2 %↑；	6.2
0	731	1 mg/L；	1	0	1.52 mmol/L；	1.52	0	5.9 %；	5.9
1	732	1 mg/L	1	0	1.79 mmol/L	1.79	0	9.0 %↑；	9
1	737	4 mg/L	4	0	2.38 mmol/L；	2.38	0	8.3 %↑；	8.3
1	739	1 mg/L	1	0	0.83 mmol/L	0.83	0	6.5 %↑；	6.5
0	740	4 mg/L；	4	0	1.59 mmol/L；	1.59	0	7.7 %↑；	7.7
1	742	1 mg/L	1	0	2.82 mmol/L	2.82	0	7	7
1	743	1 mg/L ,	1	0	1.50 mmol/L	1.5	0	6.1 %↑；	6.1
1	746	1mg/L；	1	0	2.56mmol/L	2.56	0	11.7%↑；	11.7
0	749	1 mg/L；	1	0	1.59 mmol/L；	1.59	0	5.9 %；	5.9
1	751	1 mg/L	1	0	3.52 mmol/L↑；	3.52	1	5.7 %；	5.7
1	752	1 mg/L	1	0	3.55 mmol/L↑；	3.55	1	6.4 %↑；	6.4
0	753	1	1	0	3.10 mmol/L；	3.1	1	6.1 %↑；	6.1
0	759	1 mg/L；	1	0	1.98 mmol/L	1.98	0	5.8 %；【	5.8
0	792	2 mg/L；	2	0	1.59 mmol/L；	1.59	0	6.0 %；	6
0	798	1 mg/L	1	0	4.11 mmol/L↑；	4.11	1	7.1 %↑；	7.1
0	804	1 mg/L；【	1	0	4.01 mmol/L↑；	4.01	1	6.6 %↑；	6.6
0	818	1 mg/L	1	0	1.67 mmol/L	1.67	0	5.7 %；	5.7
0	843	1 mg/L；	1	0	3.00 mmol/L；	3	0	5.7 %；	5.7
0	847	2 mg/L	2	0	3.00 mmol/L；	3	0	5.9 %；	5.9
0	848	1 mg/L；	1	0	1.35 mmol/L；	1.35	0	5.8 %；	5.8
1	850	5mg/L	5	0	3.09mmol/L	3.09	1	4.3 %；	4.3
0	872	6 mg/L；	6	1	2.46 mmol/L；	2.46	0	6.4 %↑；	6.4
1	874	1 mg/L	1	0	3.68 mmol/L↑；	3.68	1	5.8 %；	5.8
1	875	1 mg/L；	1	0	2.87 mmol/L	2.87	0	4.9 %；	4.9
1	876	1 mg/L；	1	0	2.90 mmol/L；	2.9	0	5.8 %；	5.8
0	906	0 mg/L；	0	0	1.43 mmol/L	1.43	0	6.1 %↑；	6.1
0	910	1 mg/L；	1	0	4.26 mmol/L↑；	4.26	1	5.2 %；【	5.2
0	924	3 mg/L；	3	0	2.97 mmol/L	2.97	0	5.8 %；	5.8
0	925	3 mg/L；	3	0	3.24 mmol/L；	3.24	1	6.8 %↑；	6.8
1	926	1 mg/L	1	0	2.69 mmol/L	2.69	0	6.1 %↑；	6.1
0	930	1 mg/L；	1	0	2.05 mmol/L；	2.05	0	5.9 %；	5.9
0	937	1 mg/L	1	0	1.90 mmol/L	1.9	0	8.9 %↑；	8.9
0	959	6 mg/L；	6	1	4.26 mmol/L↑；	4.26	1	6.2 %↑；	6.2
0	961	1 mg/L	1	0	4.52 mmol/L↑；	4.52	1	6.0 %；	6
1	963	3 mg/L	3	0	2.19 mmol/L	2.19	0	6.3 %↑；	6.3
1	968	5 mg/L	5	0	2.72 mmol/L	2.72	0	5.3	5.3
1	969	1 mg/L；	1	0	4.10 mmol/L↑；	4.1	1	5.7 %；	5.7
0	974	1 mg/L	1	0	2.50 mmol/L	2.5	0	6.0 %；	6
1	975	31 mg/L	31	1	3.64 mmol/L↑；	3.64	1	6.2 %↑；	6.2
1	980	4mg/L	4	0	2.55mmol/L	2.55	0	6.8 %↑	6.8
1	981	1 mg/L	1	0	3.30 mmol/L；	3.3	1	6.4 %↑；	6.4
1	983	1 mg/L	1	0	3.72 mmol/L↑；	3.72	1	6.4 %↑；	6.4
0	985	1 mg/L	1	0	3.24 mmol/L	3.24	1	6.6 %↑；	6.6
0	995	1 mg/L	1	0	1.78 mmol/L；	1.78	0	7.7 %↑；	7.7
0	999	1 mg/L；	1	0	1.54 mmol/L；	1.54	0	5.8 %；	5.8
0	1001	1	1	0	3.66 mmol/L↑；	3.66	1	6.3 %↑；	6.3
0	1014	1 mg/L；	1	0	2.66 mmol/L；	2.66	0	6.1 %↑；	6.1
1	1015	1 mg/L；	1	0	1.59 mmol/L；镁	1.59	0	5.6 %；	5.6
1	1017	1 mg/L；	1	0	1.89 mmol/L	1.89	0	5.2 %；	5.2
1	1026	1 mg/L	1	0	1.70 mmol/L；	1.7	0	5.7 %；	5.7
0	1032	8 mg/L；	8	1	1.69 mmol/L；	1.69	0	5.9 %；	5.9
0	1035	2 mg/L；	2	0	4.17 mmol/L↑；	4.17	1	5.5 %；	5.5
0	1036	2 mg/L；	2	0	1.69 mmol/L；	1.69	0	5.6 %；	5.6
0	1037	6 mg/L	6	1	2.52 mmol/L；	2.52	0	6.2 %↑	6.2
0	1038	2 mg/L；	2	0	2.39 mmol/L	2.39	0	5.3 %；	5.3
0	1040	1 mg/L；	1	0	4.51mmol/L	4.51	1	6.1 %↑；	6.1
0	1042	1 mg/L	1	0	3.19 mmol/L	3.19	1	5.3 %；【	5.3
1	1043	1 mg/L	1	0	4.05 mmol/L↑；	4.05	1	5.2 %；	5.2
0	1044	1 mg/L	1	0	1.30 mmol/L；	1.3	0	6.1 %↑；	6.1
0	1046	0 mg/L	0	0	2.80 mmol/L	2.8	0	5.8 %；	5.8
1	1047	1 mg/L	1	0	2.50 mmol/L	2.5	0	6.0 %；	6
0	1048	3 mg/L	3	0	2.05 mmol/L	2.05	0	5.9 %；	5.9
1	1049	1 mg/L	1	0	1.29 mmol/L	1.29	0	5.4 %；	5.4
0	1050	1 mg/L	1	0	5.11 mmol/L↑；	5.11	1	6.0 %；	6
0	1051	1 mg/L	1	0	1.85 mmol/L；	1.85	0	5.4	5.4
0	1052	1 mg/L	1	0	2.10 mmol/L	2.1	0	6.5 %↑；	6.5
