# Supplementary material for: Impact of hypertension on coronary artery plaques and FFR-CT in type 2 diabetes mellitus patients: evaluation utilizing artificial intelligence processed coronary computed tomography angiography
Source: Front Artif Intell. 2024 Oct 23;7:1446640. doi: 10.3389/frai.2024.1446640 (PMC11537896; doi:10.3389/frai.2024.1446640)
Supplement: Supplementary file 2 [file Table_2.xlsx]

## Sheet: Table1 0609
GROUPS	ID1	SEX1male	FFR≤0.75	DurationYEAR	AGEYEAR	HRPs	CADRADS2.0	TotalL	TotalV	NCV	FFV	FV	CV	T2DM	HTN	Dyslipidemia	SMOKER	DRINKER	FamilyhistoryofCAD	BMI	SIS	SSS	Noncalcified volume
1	1	1	0	0.2	63	0	0	0	0	0	0	0	0	1	0	0	0	0	0	22.8571	0	0	0
1	2	0	0	0.2	77	0	2	79.68	283.77	4.91	2.97	10.5	265.39	1	0	0	0	0	0	22.7732	7	7	18.38
1	3	0	0	9	74	1	1	31	74	9	35	18	12	1	0	0	0	0	0	19.1406	3	3	62
1	4	0	0	10	73	1	3	32.45	127.38	14.23	40.12	28.84	44.19	1	0	1	0	0	0	19.052	4	8	83.19
1	5	1	0	6	71	0	0	0	0	0	0	0	0	1	0	0	0	0	0	19.5312	0	0	0
1	6	0	0	27	65	0	3	34.38	140.53	0.23	8.77	26.7	104.83	1	0	1	0	0	0	22.5069	3	7	35.7
1	7	1	1	22	88	0	4	125.36	523.13	4.25	20.61	13.87	484.4	1	0	0	1	0	0	17.9931	9	14	38.73
1	8	0	0	3	56	0	0	0	0	0	0	0	0	1	0	0	0	0	0	20.7031	0	0	0
1	9	0	1	30	72	1	4	13.47	371.89	15.49	35.46	26.54	294.4	1	0	0	0	0	0	20.9644	4	9	77.49
1	10	0	0	2	58	0	2	5.14	24.94	0	11.03	13.91	0	1	0	0	0	0	0	20.5761	1	1	24.94
1	11	0	0	2	56	0	2	38	87	0	0	0	87	1	0	0	0	0	0	20.5761	4	4	0
1	12	0	0	2	71	1	1	4.17	22.31	3.75	7.92	8.04	2.6	1	0	0	0	0	0	20.5761	1	1	19.71
1	13	0	1	10	63	1	4	43.86	133.19	3.05	9.35	5.53	115.26	1	0	1	0	0	0	21.0938	6	13	17.93
1	14	0	0	5	66	0	1	15	27.72	6.93	9.7	6.93	4.16	1	0	0	0	0	0	21.4844	2	2	23.56
1	15	0	0	20	73	1	4	16.31	46.83	4.68	9.37	14.05	18.73	1	0	0	0	0	0	21.875	1	3	28.1
1	16	0	0	6	63	0	0	0	0	0	0	0	0	1	0	0	0	0	0	22.2656	0	0	0
1	17	0	0	6	45	1	4	15.42	63.58	6.19	10.61	12.22	34.56	1	0	0	0	0	0	22.2656	3	6	29.02
1	18	0	0	2	77	0	0	0	0	0	0	0	0	1	0	1	0	0	1	21.7193	0	0	0
1	19	0	0	1	60	0	0	0	0	0	0	0	0	1	0	0	0	0	0	21.3039	0	0	0
1	20	1	0	8	66	0	0	0	0	0	0	0	0	1	0	0	0	0	0	19.2653	0	0	0
1	21	0	0	10	71	0	2	20.13	89.65	0.67	2.71	4.9	81.37	1	0	0	0	0	0	21.9363	2	2	8.28
1	22	1	0	19	58	1	3	35.62	184.65	15	38	30	101.65	1	0	0	0	0	0	22.4813	5	10	83
1	23	0	0	1	60	0	0	0	0	0	0	0	0	1	0	0	0	0	0	23.4375	0	0	0
1	24	0	0	10	65	0	0	0	0	0	0	0	0	1	0	0	0	0	0	23.4375	0	0	0
1	25	1	0	4	61	1	1	8.46	25.39	4.44	11.1	9.85	0	1	0	0	0	0	0	22.0386	1	1	25.39
1	26	1	0	3	90	0	3	30	121.5	9.45	40.5	14.85	56.7	1	0	0	0	0	0	20.7612	5	9	64.8
1	27	0	0	1	66	0	0	0	0	0	0	0	0	1	0	0	0	0	0	20.7612	0	0	0
1	28	1	0	13	61	0	1	1.68	1.68	0	0	0	1.68	1	0	1	0	0	0	24.0346	3	3	0
1	29	0	0	15	64	1	3	67.03	170.49	51.11	8.82	47.44	63.12	1	0	0	0	0	0	24.4352	4	9	107.37
1	30	1	0	20	73	0	0	0	0	0	0	0	0	1	0	0	0	0	0	20.3816	0	0	0
1	31	0	0	10	69	1	3	25.23	104.25	5.98	19.55	22.82	55.9	1	0	0	0	0	1	22.9591	2	4	48.35
1	32	0	0	3	59	0	0	0	0	0	0	0	0	1	0	0	0	0	0	22.231	0	0	0
1	33	1	0	20	88	1	2	19.8	62.41	12.48	12.48	12.48	24.97	1	0	0	0	0	0	22.7732	2	2	37.44
1	34	1	0	14	68	0	2	3.52	4.2	0.46	3.69	0.05	0	1	0	0	1	0	0	21.4533	1	1	4.2
1	35	0	0	3	64	0	2	54.12	325.61	0	0	0	325.61	1	0	0	0	0	0	23.3355	5	5	0
1	36	1	0	10	65	1	2	36.56	187.24	27.98	45.21	4.75	109.3	1	0	1	0	0	0	21.7993	3	3	77.94
1	37	0	0	20	58	0	0	0	0	0	0	0	0	1	0	0	0	0	0	23.5078	0	0	0
1	38	0	0	27	63	1	3	43	159	16	16	31	96	1	0	0	0	0	0	24.3865	3	7	63
1	39	1	1	5	55	1	5	61.27	275.56	70.57	112.5	56.81	35.68	1	0	0	0	0	0	22.1453	5	10	239.88
1	40	1	0	2	56	0	0	0	0	0	0	0	0	1	0	1	0	0	0	20.898	0	0	0
1	41	1	0	5	55	1	2	9.39	21.75	13.84	7.37	0.54	0	1	0	0	1	0	0	21.6333	1	1	21.75
1	42	1	0	2	77	1	4	11	38	1	2	5	30	1	0	0	1	0	0	21.3839	2	5	8
1	43	1	1	6	75	0	4	92.53	650.31	3.47	43.09	83.34	520.41	1	0	0	1	1	0	22.1453	5	13	129.9
1	44	1	0	3	69	0	0	0	0	0	0	0	0	1	0	0	1	0	0	21.6333	0	0	0
1	45	1	0	17	73	0	2	32.56	295.57	1.02	5.4	18.54	270.61	1	0	0	1	1	1	20.898	6	6	24.96
1	46	0	0	4	68	0	0	0	0	0	0	0	0	1	0	0	0	0	0	23.03	0	0	0
1	47	0	0	10	69	1	2	20	93	3	12	9	69	1	0	0	0	0	0	25.3906	4	4	24
1	48	1	0	8	70	1	2	20	52.11	11.51	23.02	17.58	0	1	0	0	0	0	0	22.4913	2	2	52.11
1	49	1	0	20	73	0	2	56.87	469.5	0	0	0	469.5	1	0	0	0	0	0	21.2245	8	8	0
1	50	0	0	2	73	0	1	6.2	22.18	0	0	0	22.18	1	0	1	0	0	0	23.8751	1	1	0
1	51	0	0	10	59	1	2	40.33	116.74	4.23	75.03	37.48	0	1	0	1	0	0	0	20.984	4	4	116.74
1	52	1	0	6	63	0	2	15.26	21.56	0	0	0	21.56	1	0	0	0	0	0	21.2245	3	3	0
1	53	0	0	20	57	1	4	74.56	192.8	20.52	46.53	36.45	89.3	1	0	0	0	1	0	21.9713	6	16	103.5
1	54	0	1	22	60	1	2	46.21	213.53	3.56	4.48	4.13	201.36	1	0	1	0	0	0	24.841	4	4	12.17
1	55	1	0	10	65	1	2	17	72	12	30	12	18	1	0	0	1	1	0	21.8776	3	3	54
1	56	1	1	20	74	1	4	94.64	556.42	26.67	121.22	79.47	329.06	1	0	0	0	0	0	22.2041	8	18	227.36
1	57	0	0	4	56	0	0	0	0	0	0	0	0	1	0	1	0	0	0	23.5294	0	0	0
1	58	0	#NULL!	5	59	1	4	112.3	1291.2	26.3	57.2	46.3	1161.4	1	0	0	1	1	0	23.5294	9	23	129.8
1	59	0	0	6	66	0	1	24.23	121.96	5.16	13.79	6.78	96.23	1	0	1	0	0	0	22.7204	4	4	25.73
1	60	1	0	6	57	1	4	38.37	140.29	23.07	75.11	29.76	12.35	1	0	0	0	0	0	22.5306	6	16	127.94
1	61	1	0	5	66	1	3	18.46	51.58	7.74	34.56	9.28	0	1	0	0	0	0	0	22.5306	2	4	51.58
1	62	0	0	11	60	0	0	0	0	0	0	0	0	1	0	0	0	0	0	25.3444	0	0	0
1	63	1	0	8	70	1	1	12.6	53.08	6.79	25.22	19.04	2.03	1	0	1	0	0	0	23.8754	1	1	51.05
1	64	1	0	30	76	1	2	46.25	397.1	30.21	54.23	79.56	233.1	1	0	1	1	1	0	22.5306	5	5	164
1	65	1	0	5	88	0	0	0	0	0	0	0	0	1	0	0	1	0	0	23.0546	0	0	0
1	66	0	0	5	48	0	0	0	0	0	0	0	0	1	0	1	0	0	1	27.2932	0	0	0
1	67	1	0	2	64	0	0	0	0	0	0	0	0	1	0	0	0	0	0	22.8571	0	0	0
1	68	0	0	4	74	0	0	0	0	0	0	0	0	1	0	0	0	0	0	22.8571	0	0	0
1	69	0	0	5	50	0	2	15.26	44.74	0.86	12.47	26	5.41	1	0	0	0	0	0	22.8571	4	4	39.33
1	70	1	1	20	75	0	4	46.39	238.71	6.73	28.09	29.59	174.3	1	0	1	0	0	0	22.8571	3	8	64.41
1	71	0	0	8	47	1	4	38.47	126.15	18.52	85.42	21.99	0.22	1	0	1	0	0	0	24.2215	2	6	125.93
1	72	1	0	8	73	1	3	23	83.19	9.21	16.81	10.53	46.64	1	0	0	1	0	0	22.8571	2	4	36.55
1	73	0	0	10	62	0	0	0	0	0	0	0	0	1	0	0	0	0	0	28.0404	0	0	0
1	74	0	0	10	73	0	2	20.22	37.32	0.81	4.61	6.02	25.88	1	0	0	0	0	0	23.5102	1	1	11.44
1	75	0	0	20	52	1	3	53.23	184.01	45.26	86.23	37.26	15.26	1	0	1	0	1	0	23.5102	4	9	168.75
1	76	1	0	5	63	1	3	43	224	35	103	69	17	1	0	0	1	0	0	23.5102	4	8	207
1	77	1	0	10	60	1	1	16.53	36.78	10.62	12.23	6.53	7.4	1	0	0	1	0	0	23.5102	2	2	29.38
1	78	1	0	20	68	1	1	7.97	47.19	7.89	26.13	13.17	0	1	0	0	0	0	0	24.7721	1	1	47.19
1	79	0	0	0.3	65	1	1	12.8	76.25	16.72	38.33	21.2	0	1	0	0	0	0	0	24.5351	1	1	76.25
1	80	1	0	30	86	1	1	8.55	42.56	6.22	23.51	12.83	0	1	0	0	0	0	0	25.1429	1	1	42.56
1	81	0	0	5	58	1	4	203.56	521.33	13.03	40.66	50.13	417.51	1	0	1	0	0	0	24.3827	9	14	103.82
1	82	0	0	5	70	0	0	0	0	0	0	0	0	1	0	0	0	0	1	27.6817	0	0	0
1	83	0	0	12	77	0	1	1.8	2.9	0	0	0	2.9	1	0	0	0	1	0	25	1	1	0
1	84	1	0	9	54	1	3	46.23	215.74	30.12	90.23	53.26	42.13	1	0	1	1	0	0	25.3086	2	4	173.61
1	85	0	#NULL!	30	76	0	4	120.46	1307.03	5.4	27.46	28.94	1245.23	1	0	0	0	0	0	26.2164	12	19	61.8
1	86	1	0	3	65	1	1	15	61.42	9.64	19.65	16.87	15.26	1	0	0	1	0	0	26.2346	3	3	46.16
1	87	1	1	0.5	48	0	4	112.45	326.35	30.14	69.45	45.67	181.09	1	0	1	1	0	0	29.7265	5	12	145.26
1	88	1	0	8	73	1	3	11.71	35.81	5.45	20.68	5.92	3.76	1	0	1	1	1	0	29.7265	1	2	32.05
1	89	1	0	1	54	1	3	78.26	582.35	155.23	216.45	116.23	94.44	1	0	1	1	1	0	30.3871	6	12	487.91
1	90	0	0	8	49	1	2	46.25	125.46	29.45	66.59	29.42	0	1	0	0	0	0	0	33.2085	4	4	125.46
1	91	0	1	30	95	0	4	102.34	681.35	0.37	1.49	8.99	670.5	1	0	0	0	0	1	19.0443	7	15	10.85
1	92	1	0	13	61	1	2	21.19	96.65	19.67	49.58	21.56	5.84	1	0	1	1	1	0	24.8163	1	1	90.81
2	93	0	0	2	70	0	3	10.8	90.85	0	0	0	90.85	0	1	1	0	0	0	18.4911	1	2	0
2	94	0	0	1	53	0	0	0	0	0	0	0	0	0	1	0	0	0	0	18.902	0	0	0
2	95	0	0	20	75	0	3	38.56	268.72	2.23	18.96	15.36	232.17	0	1	0	0	0	0	17.9688	3	6	36.55
2	96	0	#NULL!	30	67	0	3	91.31	1123.6	0	0	0	1123.6	0	1	0	0	0	0	18.3594	9	18	0
2	97	0	1	10	76	1	4	126.5	787.46	15.62	30.25	47.89	693.7	0	1	0	0	0	0	18.75	10	17	93.76
2	98	1	0	4	64	0	1	10	50	1.55	4.57	8.72	35.16	0	1	1	0	0	0	18.75	3	3	14.84
2	99	0	0	5	75	0	2	7.71	33.37	0	0	0	33.37	0	1	1	0	1	0	18.75	1	1	0
2	100	0	0	5	60	0	0	0	0	0	0	0	0	0	1	0	0	0	0	19.3821	0	0	0
2	101	0	0	7	66	0	1	1.84	1.08	0	0	0	1.08	0	1	0	0	0	0	19.3821	1	1	0
2	102	0	0	20	54	0	1	3.63	7.13	0	0	0	7.13	0	1	0	0	0	0	19.3821	1	1	0
2	103	0	0	5	65	0	1	7.46	16.77	0	0	0	16.77	0	1	1	0	0	0	19.1406	1	1	0
2	104	0	0	3	58	1	1	11	25	1	10	7	7	0	1	1	0	0	0	19.1406	2	2	18
2	105	0	0	10	75	0	0	0	0	0	0	0	0	0	1	1	0	0	0	19.1406	0	0	0
2	106	0	0	5	52	0	0	0	0	0	0	0	0	0	1	0	0	0	0	19.1406	0	0	0
2	107	0	0	10	71	0	3	6.92	29.78	3.31	6.62	3.31	16.54	0	1	0	0	0	0	18.3655	2	4	13.24
2	108	0	0	25	68	0	1	5.81	18.81	0	0	0	18.81	0	1	1	0	0	0	20.0288	1	1	0
2	109	0	0	6	63	0	1	1.85	2.59	0	0	0	2.59	0	1	1	0	0	0	19.5312	1	1	0
2	110	0	0	10	49	0	2	12.43	52	0	0	0	52	0	1	0	0	0	0	19.5312	2	2	0
2	111	0	0	20	65	0	1	1.96	20.8	0	0	0	20.8	0	1	0	0	0	0	19.9219	1	1	0
2	112	0	0	13	60	0	1	3.87	12.2	0	0	0	12.2	0	1	1	0	0	0	20.4294	1	1	0
2	113	0	0	1	64	0	0	0	0	0	0	0	0	0	1	0	0	0	0	19.8141	0	0	0
2	114	1	0	2	63	0	1	1.54	7.11	0	0	0	7.11	0	1	0	0	0	0	20.3125	1	1	0
2	115	0	0	10	62	0	3	4.1	30.4	0	0	0	30.4	0	1	0	0	0	0	20.3125	1	2	0
2	116	0	0	10	63	0	1	3.45	4.98	0	0	0	4.98	0	1	0	0	0	0	20.3125	1	1	0
2	117	0	0	10	66	0	1	10	38.44	0	2	6	30.44	0	1	0	0	0	0	20.3125	1	1	8
2	118	0	0	2	79	0	1	19.87	38.53	0.35	3.21	1.29	33.68	0	1	0	0	0	0	20.3125	3	3	4.85
2	119	0	0	1	65	0	3	36.54	38.15	0.89	4.57	7.15	25.54	0	1	1	0	0	0	20.3125	3	6	12.61
2	120	0	0	9	63	0	1	6.08	15.46	0	0	0	15.46	0	1	1	0	0	0	20.3125	1	1	0
2	121	0	0	7	71	0	0	0	0	0	0	0	0	0	1	1	0	0	0	20.3125	0	0	0
2	122	0	0	10	73	0	1	1.37	1.05	0	0	0	1.05	0	1	1	0	0	0	19.5717	1	1	0
2	123	0	0	30	61	0	1	4.9	21.81	0	0	0	21.81	0	1	1	0	0	0	20.3125	1	1	0
2	124	0	0	1	75	0	0	0	0	0	0	0	0	0	1	0	0	0	0	20.1951	0	0	0
2	125	1	0	6	49	0	0	0	0	0	0	0	0	0	1	0	0	0	0	20.9644	0	0	0
2	126	0	0	3	68	0	0	0	0	0	0	0	0	0	1	0	0	0	0	20.9644	0	0	0
2	127	0	0	3	64	0	0	0	0	0	0	0	0	0	1	0	0	0	0	20.7031	0	0	0
2	128	0	0	5	70	0	0	0	0	0	0	0	0	0	1	0	0	0	0	20.7031	0	0	0
2	129	0	0	20	64	0	0	0	0	0	0	0	0	0	1	0	0	0	0	20.7031	0	0	0
2	130	0	0	20	76	0	3	67.89	426.15	0	0	0	426.15	0	1	0	0	0	0	20.7031	6	12	0
2	131	0	0	6	77	0	1	7.82	14.09	0	5.31	8.78	0	0	1	0	0	0	0	19.9481	1	1	14.09
2	132	0	0	30	73	0	2	9.47	16.94	1.65	3.66	4.52	7.11	0	1	1	0	0	0	20.1951	1	1	9.83
2	133	0	0	15	68	0	2	2.93	30.1	0	0	0	30.1	0	1	1	0	0	0	20.7031	1	1	0
2	134	0	0	3	70	0	1	5.16	9.79	0	0	0	9.79	0	1	0	0	0	0	20.7031	1	1	0
2	135	0	0	0.5	54	0	0	0	0	0	0	0	0	0	1	0	0	0	0	21.0938	0	0	0
2	136	0	0	1	64	0	0	0	0	0	0	0	0	0	1	0	0	0	0	21.0938	0	0	0
2	137	0	0	3	65	0	0	0	0	0	0	0	0	0	1	0	0	0	0	21.0938	0	0	0
2	138	0	0	6	76	0	0	0	0	0	0	0	0	0	1	0	0	0	0	20.8325	0	0	0
2	139	0	0	8	79	0	0	0	0	0	0	0	0	0	1	0	0	0	0	21.0938	0	0	0
2	140	0	0	10	75	0	0	0	0	0	0	0	0	0	1	0	0	0	0	21.6311	0	0	0
2	141	0	0	2	49	0	0	0	0	0	0	0	0	0	1	0	0	0	0	20.5761	0	0	0
2	142	0	0	2	53	0	1	5.8	6.59	0	0	0	6.59	0	1	0	0	0	0	20.3244	1	1	0
2	143	1	0	10	62	0	2	31.56	118.6	0	0	0	118.6	0	1	0	0	0	0	19.8347	3	3	0
2	144	0	0	3	78	0	4	6.81	38.64	0	0	0	38.64	0	1	0	0	0	0	21.0938	1	3	0
2	145	0	0	13	61	0	3	44.36	265.89	8.76	30.26	15.36	211.51	0	1	0	0	0	0	20.0773	3	7	54.38
2	146	0	1	15	74	0	4	36.52	455.52	0	0	0	455.52	0	1	0	0	0	0	21.0938	3	7	0
2	147	0	0	15	69	0	1	1.72	1.77	0	0	0	1.77	0	1	0	0	0	0	21.0938	1	1	0
2	148	0	0	8	73	0	1	2.61	8	0	0	0	8	0	1	0	0	0	0	21.0938	1	1	0
2	149	0	0	1	66	0	1	1.93	0.99	0	0	0	0.99	0	1	0	0	0	0	20.5761	1	1	0
2	150	0	0	10	76	0	1	8.64	17.83	0	0	0	17.83	0	1	0	0	0	0	21.6311	1	1	0
2	151	0	0	30	81	0	2	7.76	56.23	0	0	0	56.23	0	1	0	0	0	0	19.8347	1	1	0
2	152	0	0	50	76	0	4	45	809.2	0	0	0	809.2	0	1	0	0	0	0	19.8347	9	17	0
2	153	0	0	6	66	0	3	56.23	215.91	3.76	12.06	12.45	187.64	0	1	0	0	0	0	21.0938	3	6	28.27
2	154	0	#NULL!	50	77	0	5	235.6	1233.25	5.63	25.46	12.56	1189.6	0	1	0	0	0	0	21.0938	10	19	43.65
2	155	0	0	10	64	1	2	7.65	16.98	6.79	3.4	6.79	0	0	1	0	0	0	0	21.0938	1	1	16.98
2	156	0	0	8	71	1	2	23	90	6	11	10	63	0	1	0	0	0	0	21.0938	2	2	27
2	157	0	1	25	79	1	3	21.64	377.9	14	18	28	317.9	0	1	0	0	0	0	21.0938	4	8	60
2	158	0	0	3	69	0	0	0	0	0	0	0	0	0	1	0	0	0	0	21.0938	0	0	0
2	159	0	0	0.5	55	0	0	0	0	0	0	0	0	0	1	1	0	0	0	21.0938	0	0	0
2	160	0	0	10	68	0	0	0	0	0	0	0	0	0	1	1	0	0	0	20.5761	0	0	0
2	161	0	0	20	73	0	3	25.68	131.25	0.06	9.75	21.21	100.23	0	1	1	0	0	0	21.0938	4	8	31.02
2	162	0	0	20	62	0	1	6.25	21.13	0	0	0	21.13	0	1	1	0	0	0	20.5761	2	2	0
2	163	0	0	5	61	0	1	1.99	3.91	0	0	0	3.91	0	1	1	0	0	0	21.0938	1	1	0
2	164	0	0	10	81	0	2	13.56	51.75	0	0	0	51.75	0	1	1	0	0	0	19.8347	2	2	0
2	165	0	0	15	49	0	2	8.94	31.17	0.06	3.26	13.99	13.86	0	1	1	0	0	0	20.8325	2	2	17.31
2	166	0	0	5	73	0	4	89.23	298.46	15.64	35.26	25.46	222.1	0	1	1	0	0	0	21.0938	7	21	76.36
2	167	0	0	8	61	0	0	0	0	0	0	0	0	0	1	1	0	0	0	21.0938	0	0	0
2	168	1	0	10	62	1	3	23	83	3	23	14	43	0	1	0	1	0	0	21.0938	2	4	40
2	169	0	0	20	73	0	0	0	0	0	0	0	0	0	1	0	0	0	0	22.1893	0	0	0
2	170	0	0	0.5	67	0	0	0	0	0	0	0	0	0	1	0	0	0	0	20.9572	0	0	0
2	171	0	0	10	76	0	0	0	0	0	0	0	0	0	1	0	0	0	0	21.4844	0	0	0
2	172	0	0	1	40	0	0	0	0	0	0	0	0	0	1	0	0	0	0	22.6003	0	0	0
2	173	1	0	0.5	73	0	0	0	0	0	0	0	0	0	1	0	0	0	0	17.7557	0	0	0
2	174	1	0	3	53	0	1	5.72	11.24	0	0	0	11.24	0	1	0	0	0	0	20.9572	2	2	0
2	175	0	0	30	75	0	3	27.02	120.47	2.79	16.24	11.3	90.14	0	1	0	0	0	0	21.4844	4	7	30.33
2	176	0	0	10	69	0	2	6.64	17.24	0	0	0	17.24	0	1	0	0	0	0	21.4844	2	2	0
2	177	0	0	10	67	0	1	8.81	24	1.08	1.35	5.93	15.64	0	1	0	0	0	0	20.202	1	1	8.36
2	178	0	0	2	73	0	2	10.56	25.26	1.78	9.11	10.17	4.2	0	1	1	0	0	0	20.9572	1	1	21.06
2	179	0	0	10	72	0	1	8	15.67	1.6	9.07	5	0	0	1	1	0	0	0	20.7008	1	1	15.67
2	180	1	0	7	49	0	0	0	0	0	0	0	0	0	1	1	1	0	0	20.202	0	0	0
2	181	0	0	7	65	0	0	0	0	0	0	0	0	0	1	0	0	0	0	21.875	0	0	0
2	182	0	0	7	66	0	0	0	0	0	0	0	0	0	1	0	0	0	0	22.4323	0	0	0
2	183	0	0	10	64	0	0	0	0	0	0	0	0	0	1	0	0	0	0	21.875	0	0	0
2	184	0	0	4	63	0	0	0	0	0	0	0	0	0	1	0	0	0	0	21.0772	0	0	0
2	185	0	0	10	69	0	3	19.19	28.49	0.58	0.75	2.17	24.99	0	1	0	0	0	0	22.4323	1	2	3.5
2	186	0	0	10	77	0	1	1.64	6.73	0	0	0	6.73	0	1	0	0	0	0	21.875	1	1	0
2	187	0	0	4	65	0	0	0	0	0	0	0	0	0	1	0	0	0	0	21.875	0	0	0
2	188	0	0	0.5	68	0	0	0	0	0	0	0	0	0	1	1	0	0	0	23.3091	0	0	0
2	189	0	0	19	78	0	1	6.68	10.87	0.43	5.81	4.63	0	0	1	1	0	0	0	21.875	1	1	10.87
2	190	0	0	6	67	0	2	15.05	34.92	5.24	15.71	13.97	0	0	1	1	0	0	0	21.875	1	1	34.92
2	191	0	0	5	51	0	0	0	0	0	0	0	0	0	1	0	0	0	0	21.7193	0	0	0
2	192	0	0	8	78	0	0	0	0	0	0	0	0	0	1	0	0	0	0	21.7193	0	0	0
2	193	0	0	10	68	0	0	0	0	0	0	0	0	0	1	0	0	0	0	22.2656	0	0	0
2	194	0	0	10	49	0	0	0	0	0	0	0	0	0	1	0	0	0	0	21.7193	0	0	0
2	195	0	0	12	69	0	0	0	0	0	0	0	0	0	1	0	0	0	0	21.7193	0	0	0
2	196	0	0	5	79	0	2	30.65	197.2	0	0	0	197.2	0	1	0	0	0	0	21.7193	3	3	0
2	197	0	0	30	74	0	2	5.33	37.42	0	0	0	37.42	0	1	0	0	0	0	22.2656	2	2	0
2	198	0	1	45	70	0	4	76.23	811.4	0	0	0	811.4	0	1	0	0	0	0	22.2656	6	18	0
2	199	0	0	3	76	0	1	13.56	79.31	0	0	0	79.31	0	1	0	0	0	0	21.7193	5	5	0
2	200	0	0	20	65	0	2	29.06	150.7	0	0	0	150.7	0	1	0	0	0	0	22.2656	4	4	0
2	201	0	0	10	76	0	2	21.23	68.95	0	0	0	68.95	0	1	0	0	0	0	21.7193	2	2	0
2	202	0	0	20	78	0	2	25.23	151.55	0	0	0	151.55	0	1	0	0	0	0	21.7193	2	2	0
2	203	0	0	20	71	0	4	45.36	260.7	0	0	0	260.7	0	1	0	0	0	0	21.4536	4	10	0
2	204	0	0	50	75	0	4	43.21	114.18	3.75	6.12	9.21	95.1	0	1	0	0	0	0	21.7193	4	8	19.08
2	205	0	0	10	78	0	1	15.02	103.12	0.06	6.45	8.79	87.82	0	1	0	0	0	0	22.2656	2	2	15.3
2	206	0	0	5	69	0	1	12.97	42.42	0.58	1.84	3.68	36.32	0	1	0	0	0	0	21.7193	1	1	6.1
2	207	0	0	2	75	0	0	0	0	0	0	0	0	0	1	0	0	0	0	22.2656	0	0	0
2	208	1	0	0.5	71	0	0	0	0	0	0	0	0	0	1	1	0	0	0	21.7193	0	0	0
2	209	0	0	1	65	0	0	0	0	0	0	0	0	0	1	1	0	0	0	20.9366	0	0	0
2	210	0	0	5	81	0	0	0	0	0	0	0	0	0	1	1	0	0	0	21.4536	0	0	0
2	211	0	0	10	61	0	1	5.23	6.79	0	0	0	6.79	0	1	1	0	0	0	20.9366	1	1	0
2	212	0	0	1	70	0	1	23.56	59.63	0	0	0	59.63	0	1	1	0	0	0	21.7193	3	3	0
2	213	0	0	10	81	0	2	30	115	5	15	16	79	0	1	1	0	0	0	22.2656	4	4	36
2	214	0	0	1	51	0	0	0	0	0	0	0	0	0	1	1	0	0	0	20.9366	0	0	0
2	215	0	0	2	62	0	2	10.98	37.48	0	0	0	37.48	0	1	1	0	0	0	21.1927	1	1	0
2	216	0	0	10	61	0	0	0	0	0	0	0	0	0	1	1	0	0	0	21.4536	0	0	0
2	217	0	0	20	69	0	0	0	0	0	0	0	0	0	1	0	0	0	0	22.2656	0	0	0
2	218	0	0	10	78	0	1	10.77	43.03	0	0	0	43.03	0	1	0	0	0	0	22.2656	1	1	0
2	219	0	0	8	78	0	0	0	0	0	0	0	0	0	1	0	0	0	1	22.2656	0	0	0
2	220	0	0	2	67	0	0	0	0	0	0	0	0	0	1	0	0	0	0	22.6562	0	0	0
2	221	0	0	15	67	0	0	0	0	0	0	0	0	0	1	0	0	0	0	21.3039	0	0	0
2	222	0	0	15	62	0	0	0	0	0	0	0	0	0	1	0	0	0	0	22.9421	0	0	0
2	223	0	0	3	66	0	0	0	0	0	0	0	0	0	1	0	0	0	0	22.6562	0	0	0
2	224	0	0	12	71	0	0	0	0	0	0	0	0	0	1	0	0	0	0	21.3039	0	0	0
2	225	0	0	6	67	0	0	0	0	0	0	0	0	0	1	0	0	0	0	22.9421	0	0	0
2	226	0	0	13	77	0	0	0	0	0	0	0	0	0	1	0	0	0	0	22.9421	0	0	0
2	227	1	0	10	66	0	0	0	0	0	0	0	0	0	1	0	0	0	0	20.0692	0	0	0
2	228	0	0	20	73	0	2	5.63	17.2	0	0	0	17.2	0	1	0	0	0	0	21.3039	1	1	0
2	229	0	0	15	76	0	2	9.18	39.42	0	0	0	39.42	0	1	0	0	0	0	21.3039	1	1	0
2	230	0	0	15	66	0	3	4.09	19.33	0	0	0	19.33	0	1	1	0	0	0	21.3039	1	2	0
2	231	0	0	10	64	0	0	0	0	0	0	0	0	0	1	1	0	0	0	21.3039	0	0	0
2	232	0	0	1	69	0	1	6.89	25.69	5.17	3.22	6.42	10.88	0	1	1	0	0	0	22.6562	1	1	14.81
2	233	0	0	20	78	0	0	0	0	0	0	0	0	0	1	1	0	0	0	22.1003	0	0	0
2	234	1	0	4	48	0	2	14.68	52.63	2.63	39.47	10.53	0	0	1	0	1	0	0	20.3074	1	1	52.63
2	235	0	0	10	51	0	1	12.98	27.53	2.75	11.01	13.77	0	0	1	0	0	0	1	22.9421	1	1	27.53
2	236	0	0	10	74	0	0	0	0	0	0	0	0	0	1	1	0	0	0	21.3039	0	0	0
2	237	0	0	10	66	0	1	6.28	20.5	0	0	0	20.5	0	1	0	0	0	1	21.3039	2	2	0
2	238	0	0	40	80	1	2	23.14	167.28	40.12	84.23	39.46	3.47	0	1	0	0	0	1	22.6562	3	3	163.81
2	239	0	0	0.5	68	0	0	0	0	0	0	0	0	0	1	0	0	0	0	23.0469	0	0	0
2	240	0	0	3	66	0	0	0	0	0	0	0	0	0	1	0	0	0	0	22.2063	0	0	0
2	241	0	0	50	63	0	1	2.56	13.07	0	0	0	13.07	0	1	0	0	0	0	21.6713	1	1	0
2	242	1	0	7	62	0	1	1.07	0.51	0	0	0	0.51	0	1	0	0	0	0	20.6575	1	1	0
2	243	0	0	10	64	0	2	2.6	6.2	0	0	0	6.2	0	1	0	0	0	0	21.6713	1	1	0
2	244	0	0	6	78	0	3	20.82	67.33	0	0	0	67.33	0	1	0	0	0	0	22.4813	3	6	0
2	245	0	0	20	63	0	1	2.3	10.19	0	0	0	10.19	0	1	0	0	0	0	21.6713	1	1	0
2	246	0	0	12	66	0	1	3.4	4.4	0	0	0	4.4	0	1	0	0	0	0	21.9363	1	1	0
2	247	0	0	30	70	0	1	10.23	50.16	0	0	0	50.16	0	1	0	0	0	0	22.2063	2	2	0
2	248	0	0	40	67	0	3	57.23	201.48	0	0	0	201.48	0	1	0	0	0	0	22.4813	3	7	0
2	249	0	0	30	73	1	2	21.84	125.17	13.16	50.1	32.61	29.3	0	1	0	0	0	0	21.6713	1	1	95.87
2	250	0	0	2	80	1	1	16.23	95.26	8.26	18.85	15.23	52.92	0	1	0	0	0	0	22.2063	3	3	42.34
2	251	1	0	20	60	1	1	56.23	154.62	21.53	45.23	34.26	53.6	0	1	0	0	0	0	20.4152	3	3	101.02
2	252	0	0	7	63	0	1	1.6	5.64	0	0	0	5.64	0	1	1	0	0	0	23.0469	1	1	0
2	253	0	0	1	60	0	0	0	0	0	0	0	0	0	1	1	0	0	0	22.4813	0	0	0
2	254	0	0	20	67	0	0	0	0	0	0	0	0	0	1	1	0	0	0	22.2063	0	0	0
2	255	0	1	7	73	0	3	63.57	463.08	8.38	13.79	17.35	423.56	0	1	1	0	0	0	22.2063	9	18	39.52
2	256	1	0	30	64	0	3	125.36	682.53	19.96	29.29	11.59	621.69	0	1	0	1	0	0	21.6713	11	14	60.84
2	257	0	0	10	60	0	0	0	0	0	0	0	0	0	1	1	0	0	1	22.4813	0	0	0
2	258	0	0	30	73	0	1	2.52	4.13	0	0	0	4.13	0	1	0	0	0	0	22.2063	1	1	0
2	259	0	1	7	58	1	4	95.82	300.42	2.54	10.9	20.86	266.12	0	1	0	0	0	1	22.2063	10	18	34.3
2	260	0	0	0.5	72	0	0	0	0	0	0	0	0	0	1	0	0	0	0	22.0386	0	0	0
2	261	0	0	1	78	0	0	0	0	0	0	0	0	0	1	0	0	0	0	22.0386	0	0	0
2	262	0	0	2	69	0	0	0	0	0	0	0	0	0	1	0	0	0	0	24.0346	0	0	0
2	263	0	0	2	70	0	0	0	0	0	0	0	0	0	1	0	0	0	0	22.3081	0	0	0
2	264	0	0	7	74	0	0	0	0	0	0	0	0	0	1	0	0	0	0	23.4375	0	0	0
2	265	0	0	1	60	0	0	0	0	0	0	0	0	0	1	0	0	0	0	23.4375	0	0	0
2	266	0	0	5	58	0	0	0	0	0	0	0	0	0	1	0	0	0	0	22.0386	0	0	0
2	267	0	0	1	64	0	1	5.41	6.28	4.81	1.42	0.05	0	0	1	0	0	0	0	23.7332	1	1	6.28
2	268	1	0	10	75	1	2	19.26	163.47	15.6	13.26	11.31	123.3	0	1	0	0	0	0	19.5918	4	4	40.17
2	269	0	0	10	79	0	1	3.11	7.33	0	0	0	7.33	0	1	0	0	0	0	22.0386	1	1	0
2	270	0	0	30	78	0	1	2.5	4	0	0	0	4	0	1	0	0	0	0	22.0386	2	2	0
2	271	0	0	50	75	0	2	20	295.23	0	0	0	295.23	0	1	0	0	0	0	23.4375	3	3	0
2	272	0	0	3.33	64	0	3	24	179.1	0	0	0	179.1	0	1	0	0	0	0	22.0386	2	4	0
2	273	1	0	14	69	1	2	79.86	498.35	25.68	128.44	59.55	284.68	0	1	0	0	0	0	22.0386	4	4	213.67
2	274	0	1	45	75	0	3	41	194.85	1.79	12.26	13.01	167.79	0	1	0	0	0	0	21.0077	3	8	27.06
2	275	1	0	20	80	0	4	150	685.2	8.2	16.4	29.96	630.64	0	1	0	0	0	0	20.7612	5	12	54.56
2	276	0	0	17	76	0	1	10	14.53	0.52	8.2	5.81	0	0	1	1	0	0	0	23.7332	1	1	14.53
2	277	0	0	3	61	0	1	0.87	1.55	0	0	0	1.55	0	1	1	0	0	0	23.4375	1	1	0
2	278	0	0	3	62	0	2	10.61	59.73	2.31	12.12	11.93	33.37	0	1	1	0	0	0	22.0386	1	1	26.36
2	279	0	1	10	67	1	4	50.67	216.2	19.31	54.89	23.83	118.17	0	1	1	0	0	0	23.4375	4	12	98.03
2	280	0	0	20	65	0	0	0	0	0	0	0	0	0	1	1	0	0	0	22.0386	0	0	0
2	281	1	1	10	74	0	4	75.41	486.53	0	0	0	486.53	0	1	0	1	1	0	20.7612	7	19	0
2	282	1	1	2	66	0	4	28.36	99.89	5.62	28.34	19.13	46.8	0	1	0	1	1	1	22.0386	2	6	53.09
2	283	1	0	3	66	0	0	0	0	0	0	0	0	0	1	0	0	0	0	22.4059	0	0	0
2	284	0	0	20	64	0	2	25.59	277.7	0	0	0	277.7	0	1	0	0	0	0	24.1288	3	3	0
2	285	0	0	5	69	0	1	1.49	2.01	0	0	0	2.01	0	1	0	0	0	0	22.4059	1	1	0
2	286	0	0	10	63	0	1	3.8	26.43	0	0	0	26.43	0	1	0	0	0	0	22.4059	1	1	0
2	287	0	0	3	85	1	4	44.7	234	10.26	21.45	30.2	172.09	0	1	0	0	0	0	22.4059	4	9	61.91
2	288	0	0	5	65	0	3	10.3	36.51	6.97	6.64	9.2	13.7	0	1	1	0	0	0	23.8281	1	2	22.81
2	289	0	0	15	61	1	3	17	82.03	0.82	8.2	16.41	56.6	0	1	1	0	0	0	22.4059	6	10	25.43
2	290	1	1	10	64	1	4	56.23	169.54	4.18	13.56	12.16	139.64	0	1	0	1	0	0	19.9184	5	12	29.9
2	291	0	0	1	68	0	0	0	0	0	0	0	0	0	1	0	0	0	0	22.7732	0	0	0
2	292	0	0	8	60	0	0	0	0	0	0	0	0	0	1	0	0	0	0	23.0518	0	0	0
2	293	0	0	9	49	0	0	0	0	0	0	0	0	0	1	0	0	0	0	22.7732	0	0	0
2	294	0	0	2	68	0	1	2.38	4.48	0	0	0	4.48	0	1	0	0	0	0	24.2188	1	1	0
2	295	1	0	10	72	0	2	8.08	24.66	0	0	0	24.66	0	1	0	0	0	0	21.4533	2	2	0
2	296	1	0	7	78	0	1	14	44	0	0	0	44	0	1	0	0	0	0	21.4533	3	3	0
2	297	1	0	1	55	0	1	3.46	6.18	0	0	0	6.18	0	1	0	0	0	0	22.7732	1	1	0
2	298	1	0	10	75	0	1	10	100	0	0	0	100	0	1	0	0	0	0	21.4533	2	2	0
2	299	0	0	8	67	0	1	5.52	22.86	0	0	0	22.86	0	1	0	0	0	0	20.2449	2	2	0
2	300	0	0	30	86	0	2	52.36	461.58	0	1.25	4.1	456.23	0	1	0	0	0	0	22.7732	5	5	5.35
2	301	1	0	6	65	0	0	0	0	0	0	0	0	0	1	1	0	0	0	20.2449	0	0	0
2	302	0	0	2	55	0	1	1.33	1.1	0	0	0	1.1	0	1	1	0	0	0	24.8358	1	1	0
2	303	0	0	10	71	0	0	0	0	0	0	0	0	0	1	1	0	0	0	22.7732	0	0	0
2	304	0	0	20	67	0	0	0	0	0	0	0	0	0	1	1	0	0	0	24.2188	0	0	0
2	305	1	0	3	61	0	1	7.61	20.52	0	0	0	20.52	0	1	0	1	1	0	21.4533	2	2	0
2	306	0	0	8	79	1	1	10.09	25.74	2.95	8.51	14.28	0	0	1	1	0	0	0	22.7732	1	1	25.74
2	307	0	0	10	74	0	3	26.23	168.8	0	0	0	168.8	0	1	0	0	0	1	22.7732	5	6	0
2	308	1	0	6	55	0	0	0	0	0	0	0	0	0	1	0	0	0	0	21.2953	0	0	0
2	309	0	0	2	57	0	0	0	0	0	0	0	0	0	1	0	0	0	0	23.1405	0	0	0
2	310	1	0	1	44	0	1	2.55	2.81	0	0	0	2.81	0	1	0	0	1	0	20.5714	1	1	0
2	311	0	0	20	67	0	1	8.45	14.8	1.48	1.48	4.44	7.4	0	1	0	0	0	0	25.2363	1	1	7.4
2	312	0	1	20	72	1	4	43.06	232.53	25.35	53.64	36.54	117	0	1	0	0	0	0	24.6094	3	9	115.53
2	313	0	0	10	64	0	1	2.17	2.82	0	0	0	2.82	0	1	1	0	0	0	23.7118	1	1	0
2	314	1	1	17	77	0	4	196.8	963.25	15	59	65	824.25	0	1	1	0	0	0	21.7993	11	15	139
2	315	0	0	10	73	0	1	1.64	2.42	0	0	0	2.42	0	1	1	0	0	0	24.0055	1	1	0
2	316	1	0	40	70	0	0	0	0	0	0	0	0	0	1	0	1	0	0	21.7993	0	0	0
2	317	1	1	7	69	0	4	15.23	99.63	2.57	2.46	16.64	77.96	0	1	0	1	0	0	21.7993	1	3	21.67
2	318	0	0	20	72	0	1	19.25	51.35	9.71	21.95	10.44	9.25	0	1	0	0	0	0	23.1405	2	2	42.1
2	319	1	0	5	74	0	0	0	0	0	0	0	0	0	1	0	1	1	0	21.7993	0	0	0
2	320	0	0	4	68	0	0	0	0	0	0	0	0	0	1	0	0	0	0	23.5078	0	0	0
2	321	0	0	5	73	0	0	0	0	0	0	0	0	0	1	0	0	0	0	25	0	0	0
2	322	0	0	8	70	0	0	0	0	0	0	0	0	0	1	0	0	0	0	23.5078	0	0	0
2	323	0	0	10	68	0	0	0	0	0	0	0	0	0	1	0	0	0	0	23.5078	0	0	0
2	324	1	0	10	49	0	0	0	0	0	0	0	0	0	1	0	0	0	0	22.1453	0	0	0
2	325	1	0	10	65	0	0	0	0	0	0	0	0	0	1	0	0	0	0	21.6333	0	0	0
2	326	0	0	7	57	0	0	0	0	0	0	0	0	0	1	0	0	0	0	23.5078	0	0	0
2	327	1	0	2	58	0	0	0	0	0	0	0	0	0	1	0	0	0	0	20.898	0	0	0
2	328	1	0	3	60	0	0	0	0	0	0	0	0	0	1	0	0	0	0	22.1453	0	0	0
2	329	0	0	5	77	0	0	0	0	0	0	0	0	0	1	0	0	0	0	25	0	0	0
2	330	1	0	15	64	0	1	9	10	0	0	0	10	0	1	0	0	0	0	22.1453	3	3	0
2	331	0	0	20	65	0	1	2.2	4.4	0	3.16	1.24	0	0	1	0	0	0	0	25	1	1	4.4
2	332	1	0	5	60	0	1	10.15	29.39	3.7	7.5	7.38	10.81	0	1	0	0	0	0	23.5078	1	1	18.58
2	333	0	0	12	72	0	1	0.75	1.88	0	0	0	1.88	0	1	0	0	0	0	25.6369	1	1	0
2	334	1	0	3	67	0	1	8.26	25.1	0	0	0	25.1	0	1	0	0	0	0	22.1453	3	3	0
2	335	1	1	3	78	0	4	43.26	461.1	0	0	0	461.1	0	1	0	0	0	0	22.1453	4	8	0
2	336	0	0	30	70	0	2	21.23	87.46	0	0	0	87.46	0	1	0	0	0	0	23.5078	1	1	0
2	337	1	0	10	73	0	2	21	104	0	0	0	104	0	1	0	0	0	0	20.898	3	3	0
2	338	0	0	30	72	0	4	65	774.5	0	0	0	774.5	0	1	0	0	0	0	25	10	20	0
2	339	1	0	15	63	0	3	35.67	155.26	8.09	48.56	30.51	68.1	0	1	0	0	0	0	24.0882	5	10	87.16
2	340	0	0	20	80	0	2	89.45	264.57	1.3	7.6	2.5	253.17	0	1	0	0	0	0	23.5078	6	6	11.4
2	341	1	1	30	73	1	4	75.02	235.86	9.09	28.23	35.61	162.93	0	1	0	0	0	0	20.898	4	12	72.93
2	342	1	0	20	79	1	3	45.23	145.21	10.23	25.16	18.62	91.2	0	1	0	0	0	0	22.1453	5	10	54.01
2	343	0	0	20	68	0	2	16.7	50.7	2.12	13.33	11.94	23.31	0	1	1	0	0	0	23.5078	1	1	27.39
2	344	1	1	5	64	1	2	24.19	150.27	18.79	52.9	37.18	41.4	0	1	1	0	0	0	20.898	3	3	108.87
2	345	0	0	40	78	0	1	13.26	78.59	1.16	18.94	11.99	46.5	0	1	1	0	0	0	23.5078	3	3	32.09
2	346	0	0	10	62	0	0	0	0	0	0	0	0	0	1	1	0	0	0	23.5078	0	0	0
2	347	1	0	10	66	0	2	56.23	141.91	0.99	8.88	12.68	119.36	0	1	0	1	1	0	20.898	4	4	22.55
2	348	0	0	20	73	0	2	46.59	216.54	0	0	0	216.54	0	1	1	0	0	0	25	4	4	0
2	349	0	1	30	64	0	4	30.86	153.64	1.53	11.86	20.22	120.03	0	1	1	0	0	0	22.9481	1	3	33.61
2	350	0	0	5	61	0	0	0	0	0	0	0	0	0	1	1	0	0	0	24.0882	0	0	0
2	351	0	0	1	65	0	0	0	0	0	0	0	0	0	1	0	0	0	0	24.7676	0	0	0
2	352	1	0	4	56	0	0	0	0	0	0	0	0	0	1	0	0	0	0	22.4913	0	0	0
2	353	1	0	6	69	0	0	0	0	0	0	0	0	0	1	0	0	0	0	21.2245	0	0	0
2	354	0	0	10	75	0	0	0	0	0	0	0	0	0	1	0	0	0	0	23.8751	0	0	0
2	355	0	0	10	69	0	0	0	0	0	0	0	0	0	1	0	0	0	0	25.0762	0	0	0
2	356	0	0	10	64	0	1	2.02	3.55	0	0	0	3.55	0	1	0	0	0	0	23.8751	1	1	0
2	357	0	0	10	78	0	3	35.26	123.45	0	0	0	123.45	0	1	0	0	0	0	23.8751	2	4	0
2	358	0	0	10	61	0	2	14.38	19.55	2.93	2.93	3.91	9.78	0	1	0	0	0	0	26.0375	2	2	9.77
2	359	0	0	40	76	0	1	15.96	48.2	2.9	8.26	11.15	25.89	0	1	0	0	0	0	22.4913	2	2	22.31
2	360	1	0	7	68	0	1	13	20	0	0	0	20	0	1	0	0	0	0	21.2245	2	2	0
2	361	1	0	12	69	1	2	45	376.17	4.99	25.74	19.94	325.5	0	1	0	0	0	0	22.4913	5	5	50.67
2	362	0	0	2	69	0	1	2.73	5.04	0	0	0	5.04	0	1	1	0	0	0	23.3067	1	1	0
2	363	0	1	1	63	0	2	7.03	3.43	0	0	0	3.43	0	1	1	0	0	0	26.0375	1	1	0
2	364	1	0	6	76	0	0	0	0	0	0	0	0	0	1	1	0	0	0	23.03	0	0	0
2	365	0	0	10	70	0	1	5.2	16.73	0	0	0	16.73	0	1	1	0	0	0	23.8751	1	1	0
2	366	0	0	50	75	0	1	35.46	679.5	0	0	0	679.5	0	1	1	0	0	0	22.4913	4	4	0
2	367	1	0	20	72	1	4	78.96	877.56	11.71	50.34	54.97	760.54	0	1	1	0	0	0	22.4913	6	14	117.02
2	368	1	0	10	58	0	0	0	0	0	0	0	0	0	1	1	0	0	0	22.4913	0	0	0
2	369	0	0	20	65	0	0	0	0	0	0	0	0	0	1	1	0	0	0	23.8751	0	0	0
2	370	1	1	10	64	1	4	35.69	112.36	10	15.6	17.36	69.4	0	1	0	1	0	0	22.4913	2	5	42.96
2	371	1	0	10	70	1	1	9.16	58.26	8.74	29.13	17.48	2.91	0	1	0	1	0	0	22.4913	3	3	55.35
2	372	1	0	15	54	1	2	29.15	85.35	10.73	24.1	15.4	35.12	0	1	0	1	1	0	22.4913	3	3	50.23
2	373	1	0	10	64	0	4	51.45	826.9	0	0	0	826.9	0	1	0	1	1	0	21.7181	4	12	0
2	374	1	0	40	72	1	4	174	529.72	10.03	52.36	68.83	398.5	0	1	0	1	1	0	25.3906	9	16	131.22
2	375	0	0	50	66	0	3	10.23	137	0	0	0	137	0	1	0	0	0	1	25.3906	1	2	0
2	376	0	0	20	74	0	0	0	0	0	0	0	0	0	1	0	0	0	0	23.8751	0	0	0
2	377	0	0	20	64	1	1	9.23	35.27	5.72	17.87	11.68	0	0	1	0	0	0	1	24.7676	1	1	35.27
2	378	1	0	7	46	0	0	0	0	0	0	0	0	0	1	0	0	0	0	21.8776	0	0	0
2	379	0	0	12	74	0	1	2.45	9.89	0	0	0	9.89	0	1	0	0	0	0	24.6097	1	1	0
2	380	1	0	25	64	0	1	13.26	52.1	0	0	0	52.1	0	1	0	0	0	0	21.8776	5	5	0
2	381	1	1	30	73	0	4	75.62	816.68	15.26	56.23	46.89	698.3	0	1	0	0	0	0	21.8776	9	21	118.38
2	382	1	1	15	65	1	3	94.21	345.11	43.26	100.12	76.54	125.19	0	1	0	0	0	0	21.8776	9	18	219.92
2	383	0	0	1	66	0	0	0	0	0	0	0	0	0	1	1	0	0	0	25.2174	0	0	0
2	384	1	0	10	67	1	2	56.24	449.49	50.12	125.26	86.25	187.86	0	1	0	1	1	0	22.3863	7	7	261.63
2	385	1	0	5	40	0	0	0	0	0	0	0	0	0	1	0	0	0	0	20.679	0	0	0
2	386	0	0	15	74	0	1	13.24	95.24	0	0	0	95.24	0	1	0	0	0	0	24.6097	2	2	0
2	387	1	0	20	70	0	0	0	0	0	0	0	0	0	1	0	1	1	1	21.1463	0	0	0
2	388	1	0	4	69	0	0	0	0	0	0	0	0	0	1	0	0	0	0	22.46	0	0	0
2	389	0	0	10	64	0	0	0	0	0	0	0	0	0	1	0	0	0	0	23.5294	0	0	0
2	390	1	0	20	63	0	0	0	0	0	0	0	0	0	1	0	0	0	0	23.5294	0	0	0
2	391	1	0	5	65	0	3	8.95	26.09	0	0	8.35	17.74	0	1	0	0	0	0	23.5294	2	4	8.35
2	392	1	0	3	68	0	3	12.35	65.32	0	0	0	65.32	0	1	0	0	0	0	21.9525	3	6	0
2	393	1	#NULL!	20	68	0	4	125.46	1417.6	3.17	68.15	27.68	1318.6	0	1	0	0	0	0	22.2041	8	20	99
2	394	1	0	10	75	0	1	4.3	7.1	0	0	0	7.1	0	1	0	0	0	0	22.2041	1	1	0
2	395	0	0	1	66	0	1	3.5	6.4	0	0	0	6.4	0	1	0	0	0	0	22.2041	1	1	0
2	396	1	1	13	73	0	4	91.85	597.15	13.38	48.54	43.9	491.33	0	1	0	0	0	0	22.2041	10	15	105.82
2	397	1	0	4	62	0	0	0	0	0	0	0	0	0	1	0	0	0	0	22.2041	0	0	0
2	398	0	0	10	77	0	2	10	45	0	0	0	45	0	1	1	0	0	0	22.2041	2	2	0
2	399	0	0	14	71	0	3	28.12	125.57	0	0	0	125.57	0	1	1	0	0	0	24.977	4	9	0
2	400	1	0	6	67	0	2	3.41	5.89	0	0	0.29	5.6	0	1	1	0	0	0	22.2041	2	2	0.29
2	401	1	0	4	44	0	0	0	0	0	0	0	0	0	1	0	1	0	0	22.2041	0	0	0
2	402	1	0	4	54	0	1	1.11	0.68	0	0	0	0.68	0	1	1	1	1	1	22.2041	2	2	0
2	403	1	0	10	66	0	1	5.98	11.11	0	0	0	11.11	0	1	0	1	0	0	22.2041	1	1	0
2	404	1	0	10	54	0	1	1.86	3.31	0	0	0	3.31	0	1	0	1	0	1	22.2041	1	1	0
2	405	1	0	10	67	1	3	15.47	87.7	16.82	31.33	22.28	17.27	0	1	0	1	0	0	22.7204	1	2	70.43
2	406	1	0	10	72	1	4	37.49	178.4	4.24	20.55	22.4	131.21	0	1	0	1	0	0	22.2041	5	8	47.19
2	407	0	0	15	69	0	1	38.65	72.36	1.79	4.26	4.47	61.84	0	1	1	0	0	0	22.2041	2	2	10.52
2	408	1	0	5	64	0	0	0	0	0	0	0	0	0	1	1	1	0	1	21.9525	0	0	0
2	409	0	0	6	55	0	0	0	0	0	0	0	0	0	1	0	0	0	0	24.977	0	0	0
2	410	1	0	10	73	0	1	3.89	32.01	2.1	3.05	5.68	21.18	0	1	0	0	0	0	22.5306	1	1	10.83
2	411	1	0	2	62	0	1	8.56	36.36	2.4	10.23	5.23	18.5	0	1	0	0	0	0	22.5306	3	3	17.86
2	412	1	0	4	78	0	2	20.13	88.84	5.23	25.64	26.35	31.62	0	1	0	0	0	0	22.5306	3	3	57.22
2	413	1	0	4	71	0	2	14.55	26.52	2.12	7.91	6.89	9.6	0	1	0	0	0	0	22.5306	1	1	16.92
2	414	1	0	30	67	1	3	65.27	399.31	36.36	100.44	104.57	157.94	0	1	0	0	0	0	22.5306	10	16	241.37
2	415	1	0	15	63	1	2	45.21	153.86	8.09	48.56	30.51	66.7	0	1	0	0	0	0	22.2753	5	5	87.16
2	416	1	0	5	78	0	3	21.23	243.56	0	0	0	243.56	0	1	1	0	0	0	22.5306	4	6	0
2	417	1	0	20	85	0	0	0	0	0	0	0	0	0	1	0	1	0	0	22.5306	0	0	0
2	418	1	0	20	69	0	1	9.85	37.3	0	0	0	37.3	0	1	0	1	1	1	22.5306	1	1	0
2	419	1	0	3	42	0	1	2.64	4.92	0	0	0	4.92	0	1	1	1	0	0	22.5306	1	1	0
2	420	1	0	5	64	0	2	58.78	336.56	0	0	0	336.56	0	1	0	1	1	0	22.5306	6	6	0
2	421	1	1	20	58	1	4	100.23	304.87	11.23	24.56	45.26	223.82	0	1	0	1	1	0	22.5306	7	19	81.05
2	422	1	0	10	75	0	1	3.2	34.12	1.15	16.29	8.88	7.8	0	1	0	1	0	1	22.5306	2	2	26.32
2	423	1	0	5	74	1	3	12.75	36.7	4.64	20.39	11.67	0	0	1	0	1	1	1	22.5306	2	4	36.7
2	424	1	0	15	68	1	4	112.23	876.23	15.62	57.65	65.23	737.73	0	1	0	1	1	0	22.5306	7	16	138.5
2	425	1	0	10	66	1	1	6.97	23.04	8.07	10.68	4.29	0	0	1	1	1	1	0	22.5306	1	1	23.04
2	426	1	1	6	66	1	4	72.13	562.88	46.77	82.3	64.84	368.97	0	1	0	1	1	0	22.5306	6	15	193.91
2	427	1	0	10	68	0	0	0	0	0	0	0	0	0	1	0	1	1	0	22.5306	0	0	0
2	428	1	0	1	63	0	1	10	24.55	0	0	0	24.55	0	1	1	1	1	0	22.5306	3	3	0
2	429	1	0	10	70	0	1	2.5	9.65	0	0	0	9.65	0	1	0	0	0	0	22.5306	1	1	0
2	430	0	0	3	72	0	0	0	0	0	0	0	0	0	1	1	0	0	0	23.8754	0	0	0
2	431	1	0	10	70	0	0	0	0	0	0	0	0	0	1	0	1	0	0	22.2753	0	0	0
2	432	0	0	10	64	0	0	0	0	0	0	0	0	0	1	1	0	1	0	22.2753	0	0	0
2	433	1	0	10	67	1	3	35.42	98.89	5.38	35.26	34.15	24.1	0	1	0	0	0	0	22.5306	4	6	74.79
2	434	1	0	3	79	0	0	0	0	0	0	0	0	0	1	0	0	0	0	22.8571	0	0	0
2	435	0	0	4	68	0	0	0	0	0	0	0	0	0	1	0	0	0	0	25.7117	0	0	0
2	436	1	0	10	78	0	0	0	0	0	0	0	0	0	1	0	1	0	0	22.8571	0	0	0
2	437	1	0	13	68	0	0	0	0	0	0	0	0	0	1	0	1	0	0	24.2215	0	0	0
2	438	1	0	1	45	0	0	0	0	0	0	0	0	0	1	0	1	0	0	22.8571	0	0	0
2	439	1	0	5	55	0	1	7.17	19.13	0.16	4.76	13.73	0.48	0	1	0	1	0	0	22.8571	2	2	18.65
2	440	1	0	2	65	0	1	6.27	6.65	0	0	0	6.65	0	1	0	0	0	0	22.8571	1	1	0
2	441	1	0	13	49	0	3	21.45	233.5	0	0	0	233.5	0	1	0	0	0	0	22.8571	2	4	0
2	442	1	1	10	69	0	4	9.86	102.9	0	0	0	102.9	0	1	0	0	0	0	22.8571	2	6	0
2	443	0	0	4	64	0	1	2	3.32	0	0	0	3.32	0	1	0	0	0	0	26.0262	1	1	0
2	444	1	0	20	66	0	1	2.77	5.38	0	0	0	5.38	0	1	0	0	0	0	22.8571	1	1	0
2	445	1	0	20	78	0	2	8.85	25.68	0	0	0	25.68	0	1	0	0	0	0	22.8571	3	3	0
2	446	0	0	10	68	0	2	16.53	53.36	0	0	0	53.36	0	1	0	0	0	0	24.5089	3	3	0
2	447	1	1	30	78	0	3	30	372.7	0	0	0	372.7	0	1	0	0	0	0	22.8571	6	11	0
2	448	1	0	20	62	0	2	9.18	49.07	2.56	10.45	12.67	23.39	0	1	0	0	0	0	24.2215	2	2	25.68
2	449	1	0	3	69	0	2	19.25	179.03	7.23	20.77	27.35	123.68	0	1	0	0	0	0	22.8571	2	2	55.35
2	450	1	0	1	65	0	1	13.59	61.49	8.47	7.8	14.01	31.21	0	1	0	0	0	0	22.8571	1	1	30.28
2	451	1	0	10	65	1	2	25	89.66	7.05	25.25	17.1	40.26	0	1	0	0	0	0	22.8571	2	2	49.4
2	452	0	0	3	64	0	0	0	0	0	0	0	0	0	1	1	0	0	0	27.3438	0	0	0
2	453	1	0	15	65	1	1	12.71	44.411	10.01	25.67	4.29	4.441	0	1	1	1	0	0	22.8571	1	1	39.97
2	454	1	0	5	63	0	1	5.06	27.5	0	0	0	27.5	0	1	0	1	0	0	22.8571	1	1	0
2	455	1	0	6	78	0	3	34.56	272.75	5.6	5.17	9.68	252.3	0	1	1	1	1	0	22.8571	4	8	20.45
2	456	1	0	10	52	1	2	17.61	57.78	9.3	18.12	29.4	0.96	0	1	0	1	1	0	22.8571	3	3	56.82
2	457	1	0	2	65	0	0	0	0	0	0	0	0	0	1	0	1	0	0	22.8571	0	0	0
2	458	1	0	16	62	1	4	17.47	118.58	18.81	55.54	36.64	7.59	0	1	1	1	0	0	22.8571	1	3	110.99
2	459	0	0	1	66	0	1	4.01	12.76	0	0	0	12.76	0	1	0	0	0	0	25.7117	1	1	0
2	460	1	0	10	71	0	3	12.03	22.8	8.22	14.49	0.09	0	0	1	0	0	0	1	24.2215	1	2	22.8
2	461	1	0	4	72	1	2	34.21	85.79	8.54	47.02	20.56	9.67	0	1	0	0	0	0	22.5981	1	1	76.12
2	462	1	1	3	67	1	4	103.56	527.7	38.95	258.76	123.19	106.8	0	1	0	1	1	0	24.2215	6	18	420.9
2	463	1	0	1	45	0	0	0	0	0	0	0	0	0	1	1	1	1	1	22.8571	0	0	0
2	464	0	0	10	80	0	1	6.72	27.54	0	0	0	27.54	0	1	0	0	0	0	26.079	1	1	0
2	465	1	0	7	68	0	2	2.31	5.12	0	0	0	5.12	0	1	0	1	0	0	23.1837	1	1	0
2	466	1	0	10	49	0	0	0	0	0	0	0	0	0	1	0	1	0	0	23.5102	0	0	0
2	467	1	0	20	69	0	3	42.15	309.9	13.21	25.26	12.23	259.2	0	1	1	1	0	0	24.3375	9	18	50.7
2	468	1	0	10	80	1	3	25.13	52.13	4.56	15.58	19.79	12.2	0	1	1	1	1	0	23.5102	3	5	39.93
2	469	1	0	15	75	1	2	19.64	83.87	15.84	42.12	19.62	6.29	0	1	1	0	0	0	23.5102	3	3	77.58
2	470	1	0	30	68	0	0	0	0	0	0	0	0	0	1	1	1	0	1	22.7244	0	0	0
2	471	1	0	2	64	0	1	19.53	74.4	0	0	0	74.4	0	1	0	1	0	0	23.5102	4	4	0
2	472	1	0	4	68	0	0	0	0	0	0	0	0	0	1	0	0	0	1	22.7244	0	0	0
2	473	1	0	30	75	0	3	21.56	591.3	0	0	0	591.3	0	1	0	0	0	0	23.8367	3	6	0
2	474	1	0	2	40	0	1	10.01	48.09	9.14	27.73	11.22	0	0	1	0	0	0	0	23.8367	1	1	48.09
2	475	1	0	4	39	0	0	0	0	0	0	0	0	0	1	0	1	0	0	23.8367	0	0	0
2	476	1	0	5	77	0	0	0	0	0	0	0	0	0	1	0	1	0	0	24.4418	0	0	0
2	477	1	0	10	79	0	1	56.42	181	0	0	0	181	0	1	0	0	0	0	24.1633	3	3	0
2	478	1	0	10	75	0	1	14.56	76.39	0	0	0	76.39	0	1	0	1	0	0	24.1633	2	2	0
2	479	1	1	3	53	1	4	39.3	112.92	22.63	62.13	28.16	0	0	1	1	1	1	0	24.1633	1	3	112.92
2	480	1	0	4	39	0	1	9.8	25.9	0	0	0	25.9	0	1	0	0	0	0	24.4898	2	2	0
2	481	1	0	20	70	0	1	15.97	23.36	4.67	4.67	7.01	7.01	0	1	0	0	0	0	24.4898	1	1	16.35
2	482	1	0	16	66	0	3	43.56	186.16	18.61	37.23	19.23	111.09	0	1	0	0	0	0	23.6713	2	4	75.07
2	483	0	0	1	66	0	3	56.23	712.68	0	0	0	712.68	0	1	0	0	0	0	24.4898	3	8	0
2	484	1	1	30	79	0	4	89.86	438.54	1.9	13.71	19.33	403.6	0	1	0	1	0	0	24.4898	7	21	34.94
2	485	1	1	7	66	1	4	119.97	893.05	43.1	81.36	92.95	675.64	0	1	0	1	1	0	25.9516	10	17	217.41
2	486	1	1	10	71	0	4	143.26	943.28	0.28	4.59	15.39	923.02	0	1	0	1	0	0	24.4898	8	17	20.26
2	487	1	0	20	78	0	0	0	0	0	0	0	0	0	1	0	1	0	0	24.4898	0	0	0
2	488	1	0	10	75	0	2	5.68	31.79	0	0	0	31.79	0	1	1	1	0	0	24.4898	1	1	0
2	489	1	0	2	60	0	1	5.34	14.65	0	0.94	3.48	10.23	0	1	0	0	0	0	23.4075	1	1	4.42
2	490	0	0	13	75	1	3	21.91	102.35	17.23	22.35	15.56	47.21	0	1	0	0	0	0	27.5482	4	7	55.14
2	491	1	0	10	52	1	2	9.75	33.12	5.98	19.27	7.45	0.42	0	1	0	1	1	0	23.4075	1	1	32.7
2	492	1	0	1	61	0	0	0	0	0	0	0	0	0	1	0	1	1	0	23.7196	0	0	0
2	493	1	0	20	64	0	1	23.56	76.23	11.35	29.56	19.68	15.64	0	1	1	0	0	0	23.9869	1	1	60.59
2	494	0	1	8	70	0	4	45.13	299.64	0	0	0	299.64	0	1	0	1	1	0	23.4568	4	12	0
2	495	1	0	3	79	0	0	0	0	0	0	0	0	0	1	0	0	1	0	24.8163	0	0	0
2	496	1	0	7	73	0	1	14.23	38.12	0	0	0	38.12	0	1	0	0	0	1	23.5479	1	1	0
2	497	1	0	10	78	0	2	11.62	39.07	2.8	21.26	15.01	0	0	1	0	0	0	0	24.3827	1	1	39.07
2	498	1	0	30	62	0	0	0	0	0	0	0	0	0	1	0	0	0	0	25.5036	0	0	0
2	499	1	0	20	79	0	3	34.58	164.28	0.15	2.82	5.49	155.82	0	1	0	0	0	0	25.2493	6	7	8.46
2	500	1	0	4	54	0	1	1.58	7.78	0	0	0	7.78	0	1	0	1	0	0	26.1224	1	1	0
2	501	1	0	10	39	1	3	60	214.69	21.69	49.88	60.72	82.4	0	1	1	1	1	0	26.1224	4	8	132.29
2	502	1	0	3	72	0	0	0	0	0	0	0	0	0	1	0	1	0	0	26.1224	0	0	0
2	503	1	0	20	55	0	1	6.97	14.22	0.9	4.58	4.9	3.84	0	1	0	0	0	0	24.1517	1	1	10.38
2	504	1	0	2	50	0	0	0	0	0	0	0	0	0	1	1	1	1	0	25.2801	0	0	0
2	505	1	1	1	65	0	3	35.62	378.21	0	0.11	13.89	364.21	0	1	0	1	1	0	26.449	3	8	14
2	506	1	0	6	75	1	4	68.59	486.75	13.5	25.56	23.88	423.81	0	1	0	1	1	0	24.7555	9	18	62.94
2	507	1	1	30	75	0	3	70.13	489.81	2.77	13.04	20.74	453.26	0	1	0	0	0	0	25.5922	6	12	36.55
2	508	1	0	12	79	0	1	3.91	41.73	4.04	7.32	8.47	21.9	0	1	0	0	0	0	25.9259	1	1	19.83
2	509	1	0	20	68	0	3	15.68	61.52	0	0	0	61.52	0	1	1	0	0	0	27.1178	2	4	0
2	510	0	0	5	63	0	0	0	0	0	0	0	0	0	1	0	0	0	0	33.0579	0	0	0
3	511	1	0	12	70	0	1	25	87	0	0	0	87	1	1	0	0	0	0	23.0469	4	4	0
3	512	0	0	5	43	0	2	4.68	5.74	0	0	0	5.74	1	1	1	0	0	0	18.026	1	1	0
3	513	0	0	7	62	0	0	0	0	0	0	0	0	1	1	0	0	0	0	18.75	0	0	0
3	514	0	0	10	74	0	4	117.52	956.24	10	22.7	12.7	910.84	1	1	0	0	0	0	19.1406	7	17	45.4
3	515	0	0	2	70	0	2	24.36	134.26	3.41	12.43	15.13	103.29	1	1	1	0	0	0	19.1406	6	6	30.97
3	516	1	0	20	79	0	2	29.4	222	7.9	9.2	9.6	195.3	1	1	0	0	0	0	19.052	2	2	26.7
3	517	1	0	2	79	0	1	20	52	0	0	0	52	1	1	0	0	0	0	19.5312	3	3	0
3	518	0	1	10	76	1	3	70.72	542.35	26.53	64.23	46.58	405.01	1	1	0	0	0	0	21.6413	8	16	137.34
3	519	1	0	1	67	1	1	9.09	9.41	1.83	4.95	2.63	0	1	1	1	1	0	0	18.3655	1	1	9.41
3	520	0	0	3	70	0	0	0	0	0	0	0	0	1	1	0	0	0	0	20.3125	0	0	0
3	521	0	1	10	66	0	4	51.86	249.05	8.35	13.57	9.96	217.17	1	1	0	0	0	0	19.8141	6	13	31.88
3	522	0	0	6	35	1	2	9.14	48.09	12.04	30.39	5.66	0	1	1	0	0	0	0	20.3125	0	0	48.09
3	523	0	0	15	65	1	2	30	260	70.2	124.8	39	26	1	1	1	0	0	0	19.8141	3	3	234
3	524	0	0	1	69	0	2	1.73	2.46	0	0	0	2.46	1	1	0	0	0	0	20.7031	1	1	0
3	525	0	1	20	78	0	3	39.26	424.3	0	0	0	424.3	1	1	0	0	0	0	20.7031	4	9	0
3	526	0	0	1	65	1	2	18	84	15	25	28	16	1	1	0	0	0	0	20.7031	3	3	68
3	527	0	0	6	62	1	3	26.62	116.84	15.93	37.18	21.24	42.49	1	1	1	0	0	0	20.1951	3	5	74.35
3	528	0	1	20	76	1	4	100	471	1	6	15	449	1	1	1	0	0	0	20.7031	12	16	22
3	529	0	0	3	49	0	0	0	0	0	0	0	0	1	1	1	0	0	0	20.4467	0	0	0
3	530	1	1	8	60	1	4	102.23	622	17.56	49.21	56.23	499	1	1	1	1	0	0	20.1951	8	18	123
3	531	0	0	10	71	0	0	0	0	0	0	0	0	1	1	1	0	0	1	20.9644	0	0	0
3	532	0	0	3	65	0	0	0	0	0	0	0	0	1	1	0	0	0	0	21.0938	0	0	0
3	533	0	0	10	78	0	0	0	0	0	0	0	0	1	1	0	0	0	0	20.5761	0	0	0
3	534	0	0	10	65	0	2	26.03	104.04	0	0	0	104.04	1	1	0	0	0	0	21.0938	2	2	0
3	535	0	0	5	70	0	4	94.62	580.26	5.12	15.26	8.56	551.32	1	1	0	0	0	0	20.3244	7	14	28.94
3	536	0	0	20	62	1	4	61.23	514.84	4.95	34.04	23.53	452.32	1	1	0	0	0	0	21.0938	8	18	62.52
3	537	0	0	0.5	78	0	1	1.56	3.05	0	0	0	3.05	1	1	1	0	0	0	20.5761	1	1	0
3	538	0	0	2	57	0	3	35.05	121.81	2.44	1.96	15.53	101.88	1	1	1	0	0	0	20.5761	2	4	19.93
3	539	0	0	4	70	1	1	15	42	6	9	7	20	1	1	1	0	0	0	21.0938	3	3	22
3	540	0	0	7	68	0	2	200.63	67.82	2.34	7.27	8.72	49.49	1	1	1	0	0	0	21.0938	6	6	18.33
3	541	0	0	12	78	0	4	111.72	490.2	47.22	86.23	135.26	221.49	1	1	1	0	0	0	21.0938	9	19	268.71
3	542	0	0	10	79	0	1	15.46	81.2	0	0	0	81.2	1	1	0	0	0	0	20.7008	3	3	0
3	543	0	0	20	77	0	1	2.7	4.34	0	0	0	4.34	1	1	0	0	0	0	22.6003	1	1	0
3	544	0	0	20	62	1	4	103.03	620.27	20.19	71.06	88.62	440.4	1	1	0	0	0	0	21.4844	10	18	179.87
3	545	0	0	3	75	1	4	200	891	9	9	54	819	1	1	0	0	0	0	21.4844	9	14	72
3	546	0	0	20	75	0	1	3.89	14.72	0	0	0	14.72	1	1	1	0	0	0	20.4491	1	1	0
3	547	0	0	25	79	0	2	27.65	139.75	7.06	18.87	11.59	102.23	1	1	1	0	0	0	20.9572	7	7	37.52
3	548	0	0	5	80	0	1	23.56	281.4	0	0	0	281.4	1	1	0	0	0	0	21.875	3	3	0
3	549	0	0	20	65	0	2	8.48	23.43	0.06	2.06	11.12	10.19	1	1	0	0	0	0	21.0772	1	1	13.24
3	550	0	0	30	64	0	2	10.19	33.6	0	0	0	33.6	1	1	0	0	0	0	21.875	3	3	0
3	551	0	0	2	61	0	3	10.96	59.48	2.62	5.06	10.81	40.99	1	1	0	0	0	0	21.3382	1	2	18.49
3	552	0	0	10	68	1	2	9.8	44.47	3.43	26.26	14.78	0	1	1	0	0	0	0	21.3382	1	1	44.47
3	553	0	0	10	49	1	2	28	86.48	15.17	54.68	16.34	0.29	1	1	0	0	0	0	20.5693	3	3	86.19
3	554	0	0	12	69	0	1	12.43	64.87	0	0	0	64.87	1	1	0	0	0	0	21.3382	2	2	0
3	555	0	0	3	76	0	1	26.15	86.23	0	0	0	86.23	1	1	0	0	0	0	21.0772	5	5	0
3	556	0	0	1	63	0	1	16.12	87.8	0	0	0	87.8	1	1	0	0	0	0	23.0112	1	1	0
3	557	0	1	10	65	1	4	152.62	420.19	28.18	68.03	53.47	270.51	1	1	0	0	0	0	21.7193	9	17	149.68
3	558	0	0	1	67	0	1	7.61	10.67	0	0	0	10.67	1	1	0	0	0	0	20.9366	2	2	0
3	559	0	0	2	50	0	2	19.03	50.3	0	0	0	50.3	1	1	0	0	0	0	22.2656	3	3	0
3	560	0	0	8	61	0	4	29.36	54.26	0.7	5.17	5.3	43.09	1	1	0	0	0	0	20.9366	7	15	11.17
3	561	0	1	7	79	1	4	101	435.16	22	55.8	32.55	324.81	1	1	0	0	0	0	22.2656	4	9	110.35
3	562	0	0	3	73	1	2	22.37	123.77	19.08	52.34	37.79	14.56	1	1	0	0	0	0	21.9899	2	2	109.21
3	563	0	0	2	74	0	3	35.23	162.53	0	0	0	162.53	1	1	1	0	0	0	20.9366	5	8	0
3	564	1	0	6	68	0	3	38.23	99.12	5.23	10.02	19.23	64.64	1	1	1	0	0	0	21.7193	3	5	34.48
3	565	0	1	13	71	1	4	54.23	337.64	15.26	47.62	32.56	242.2	1	1	1	0	0	0	21.4536	4	10	95.44
3	566	0	1	20	64	0	4	112.3	369.45	10.23	20.34	15.64	323.24	1	1	0	0	0	0	20.9366	7	14	46.21
3	567	0	0	10	76	0	2	56.31	136.36	3.46	15.36	3.94	113.6	1	1	0	0	0	0	22.2656	8	8	22.76
3	568	0	1	10	72	1	3	25.16	112.32	8.37	18.77	13.68	71.5	1	1	1	0	0	0	21.1927	3	7	40.82
3	569	0	0	2	63	0	1	10.24	15.67	0	0	0	15.67	1	1	0	0	0	0	22.2656	2	2	0
3	570	0	0	0.3	70	0	0	0	0	0	0	0	0	1	1	0	0	0	1	22.2656	0	0	0
3	571	0	0	0.5	55	0	0	0	0	0	0	0	0	1	1	0	0	0	0	22.6562	0	0	0
3	572	0	0	2	67	0	0	0	0	0	0	0	0	1	1	0	0	0	0	22.1003	0	0	0
3	573	1	1	1	64	0	3	16.33	23.33	0	0	0	23.33	1	1	0	0	0	0	20.0692	1	2	0
3	574	0	0	5	68	0	1	6.2	18.8	0	0	0	18.8	1	1	0	0	0	0	22.1003	2	2	0
3	575	0	1	5	73	0	3	64.23	265.42	0.44	1.73	1.19	262.06	1	1	0	0	0	0	22.1003	7	14	3.36
3	576	0	0	3	75	0	4	65.23	399.27	5.62	32.56	55.14	305.95	1	1	0	0	0	0	22.1003	9	16	93.32
3	577	0	1	5	72	0	4	52.24	362.45	13.43	46.25	43.25	259.52	1	1	0	0	0	0	21.5645	4	9	102.93
3	578	0	0	30	64	1	4	17.14	82.32	14.65	2.47	20.16	45.04	1	1	0	0	0	0	22.6562	3	6	37.28
3	579	0	1	3	74	0	4	1.14	5.89	0	0	0	5.89	1	1	0	0	0	0	22.6562	2	5	0
3	580	0	0	15	72	1	2	14.24	37.97	19.39	7.07	7.67	3.84	1	1	0	0	0	0	22.6562	2	2	34.13
3	581	0	0	5	65	1	3	55	416	6	22	29	359	1	1	0	0	0	0	22.6562	7	12	57
3	582	0	0	10	75	1	4	110	575	12	42	55	466	1	1	0	0	0	0	22.6562	8	20	109
3	583	0	0	3	79	1	3	55.12	148.55	9.34	10.43	11.67	117.11	1	1	0	0	0	0	22.6562	5	10	31.44
3	584	0	0	1	65	0	1	5	32	6	12	14	0	1	1	0	0	0	0	22.6562	1	1	32
3	585	0	1	8	76	1	4	72.38	142.32	21.44	39.19	35.51	46.18	1	1	1	0	0	0	22.1003	6	18	96.14
3	586	1	0	0.6	80	0	1	20.14	63.54	0	0	0	63.54	1	1	0	0	0	0	23.833	5	5	0
3	587	0	0	20	65	0	3	56.42	326.54	1.79	12.79	14.7	297.26	1	1	0	0	0	0	23.0469	6	12	29.28
3	588	0	0	10	74	1	2	17.91	203.79	90.49	11.09	10.31	91.9	1	1	0	0	0	0	21.6713	3	3	111.89
3	589	0	0	10	56	1	4	98.63	443.23	21.38	101.35	75.72	244.78	1	1	1	0	0	0	21.6713	6	17	198.45
3	590	1	0	25	68	1	3	106.23	536.21	12.11	43.93	37.57	442.6	1	1	0	0	0	1	23.0469	5	10	93.61
3	591	0	0	10	76	0	1	2.32	19.07	0	0	0	19.07	1	1	0	0	0	0	21.6713	1	1	0
3	592	0	0	1	64	0	4	80	396	0.06	1.73	5.13	389.08	1	1	0	0	0	0	23.4375	9	18	6.92
3	593	0	0	1	70	0	1	6.05	22.07	0	0	0	22.07	1	1	0	0	0	0	22.8624	2	2	0
3	594	1	0	8	80	0	3	64.23	307.67	1.34	4.01	8.02	294.3	1	1	0	0	0	0	22.5827	6	9	13.37
3	595	1	1	5	67	1	3	30.68	155.72	120.2	17	18.52	0	1	1	0	0	0	0	23.2434	4	9	155.72
3	596	0	1	20	80	1	4	124.56	1097.48	36.59	56.23	42.36	962.3	1	1	1	0	0	0	22.4059	7	19	135.18
3	597	0	0	20	76	1	4	121.56	684.89	32.56	86.74	59.87	505.72	1	1	1	0	0	1	23.2434	10	18	179.17
3	598	0	0	12	80	0	0	0	0	0	0	0	0	1	1	0	0	0	0	23.0518	0	0	0
3	599	0	0	20	74	0	1	43.25	175.6	1	7.25	7.12	160.23	1	1	0	0	0	0	22.7732	2	2	15.37
3	600	0	0	8	64	0	3	98.56	898.35	5.16	15.26	34.43	843.5	1	1	0	0	0	0	22.7732	9	18	54.85
3	601	0	0	10	70	1	3	24.12	171.8	15.62	21.35	8.03	126.8	1	1	0	0	0	0	22.7732	5	10	45
3	602	0	0	30	62	1	4	86.54	648.62	26.54	94.25	79.32	448.51	1	1	0	0	0	0	22.7732	9	16	200.11
3	603	0	1	1	75	1	4	60.12	516.24	11.52	12.66	26.7	465.36	1	1	1	0	0	0	22.7732	6	16	50.88
3	604	0	0	1	45	0	0	0	0	0	0	0	0	1	1	1	0	0	0	23.3355	0	0	0
3	605	1	1	3	41	1	4	54.76	425.35	95.14	203.68	87.1	39.43	1	1	0	0	0	0	21.7993	7	19	385.92
3	606	1	1	10	67	1	3	95.64	301.23	15.23	56.42	45.26	184.32	1	1	1	0	0	0	21.7993	11	19	116.91
3	607	1	0	3	62	0	2	10.19	33.24	7.55	11.35	14.34	0	1	1	0	0	1	0	21.7993	1	1	33.24
3	608	1	1	10	73	1	4	200	1100	65	210	252	573	1	1	1	1	1	0	20.5714	11	22	527
3	609	1	0	20	71	0	1	2.27	7.97	0	0	0	7.97	1	1	0	1	0	0	20.8086	1	1	0
3	610	0	0	20	67	0	0	0	0	0	0	0	0	1	1	0	0	0	0	22.1453	0	0	0
3	611	1	0	5	61	0	2	14.44	72.0115	5	14.11	14.11	38.7915	1	1	0	0	0	0	22.1453	5	5	33.22
3	612	1	1	10	72	1	4	79.12	522	26.53	57.21	34.56	403.7	1	1	0	1	0	0	22.1453	7	21	118.3
3	613	1	0	5	77	0	3	32.56	168.86	1.9	12.3	20.38	134.28	1	1	0	0	0	0	22.1453	7	14	34.58
3	614	1	1	5	64	1	3	36.2	380.9	74.25	30.3	38.55	237.8	1	1	0	0	0	0	22.4082	4	9	143.1
3	615	1	1	9	76	1	4	50.53	275.37	27.21	16.92	33.62	197.62	1	1	0	0	0	0	22.1453	3	8	77.75
3	616	0	1	10	65	1	4	67.48	530.55	25.6	36.52	26.53	441.9	1	1	0	0	0	0	22.1453	3	7	88.65
3	617	1	1	20	75	1	4	23.45	114.85	14.35	24.53	18.54	57.43	1	1	0	0	0	0	20.898	3	8	57.42
3	618	1	0	2	58	1	2	11.6	43.11	7.29	23.73	12.09	0	1	1	0	0	0	0	22.1453	1	1	43.11
3	619	0	0	4	69	1	3	69.93	450.32	15.59	45.04	114.13	275.56	1	1	0	0	0	0	22.6757	5	10	174.76
3	620	1	0	3	61	1	1	39.83	113.36	31.7	59.15	22.51	0	1	1	0	0	0	0	22.1453	2	2	113.36
3	621	1	0	20	67	1	3	96.34	486.93	18.53	101.23	65.92	301.25	1	1	0	0	0	0	21.3839	5	7	185.68
3	622	0	0	13	73	1	3	54	520	26	78	78	338	1	1	0	0	0	0	25	9	17	182
3	623	1	1	20	73	0	3	6.84	9.592	0.12	2.89	2.75	3.832	1	1	0	0	0	0	22.1453	3	6	5.76
3	624	0	1	12	76	1	4	88.28	546.23	1.03	15.77	36.86	492.57	1	1	1	0	0	0	24.0882	7	19	53.66
3	625	0	0	2	69	0	1	2.34	8.65	0	0	0	8.65	1	1	0	0	0	0	23.5078	1	1	0
3	626	1	0	3	43	1	2	32	195	42	78	44	31	1	1	1	0	0	0	22.1453	4	4	164
3	627	1	0	5	63	1	2	6.45	39.59	21.21	13.61	1.07	3.7	1	1	1	0	0	0	22.1453	2	2	35.89
3	628	0	0	1	70	0	1	4.47	7.92	0	0	0	7.92	1	1	1	0	0	0	23.5078	1	1	0
3	629	1	1	10	52	1	4	47.12	231.112	29.53	72.82	57.52	71.2418	1	1	0	1	0	0	22.1453	3	7	159.87
3	630	1	1	5	73	1	4	56.53	1103.18	72.2	85.92	33.29	911.77	1	1	0	1	1	0	22.1453	10	20	191.41
3	631	1	0	3	49	0	3	18.87	50.62	0	0	0	50.62	1	1	0	1	0	0	22.1453	5	8	0
3	632	1	1	5	76	1	4	62.27	239.06	6.13	37.82	58.33	136.78	1	1	0	1	1	0	22.1453	5	10	102.28
3	633	0	0	10	75	0	4	84.13	546.13	0	0	0	546.13	1	1	0	0	0	1	22.9481	9	14	0
3	634	1	1	7	61	1	4	46.33	252.5	32.56	71.25	48.66	100.03	1	1	1	1	1	1	20.898	3	8	152.47
3	635	0	1	3	69	0	4	145.26	778.24	1.52	13.56	36.63	726.53	1	1	1	0	0	0	24.3865	7	20	51.71
3	636	0	0	13	62	1	3	93.25	330.81	16.42	29.42	19.63	265.34	1	1	1	0	0	0	23.5078	11	20	65.47
3	637	1	0	10	73	0	2	35.12	76.54	5.26	10.23	9.66	51.39	1	1	0	1	0	0	21.6333	6	6	25.15
3	638	0	0	10	68	1	2	11.22	51.65	12.64	20.76	14.16	4.09	1	1	1	0	0	1	23.5078	1	1	47.56
3	639	0	0	20	75	1	2	25.64	146.58	4.67	15.41	10.27	116.23	1	1	1	0	0	1	24.0882	3	3	30.35
3	640	1	0	1	65	0	0	0	0	0	0	0	0	1	1	0	0	0	0	22.4913	0	0	0
3	641	0	0	3	58	0	0	0	0	0	0	0	0	1	1	0	0	0	0	25.3906	0	0	0
3	642	0	0	2	73	0	0	0	0	0	0	0	0	1	1	0	0	0	0	22.4913	0	0	0
3	643	1	1	10	63	1	4	53.26	326.58	26.53	48.96	24.74	226.35	1	1	0	0	0	0	22.4913	7	14	100.23
3	644	1	0	5	60	1	2	34.71	192.98	13.2	35.12	25.46	119.2	1	1	0	0	0	0	21.2245	2	2	73.78
3	645	1	0	1	73	0	2	18	89	0	0	0	89	1	1	0	0	0	0	21.2245	3	3	0
3	646	0	0	5	77	0	3	45	550	0	2	8	540	1	1	0	0	0	0	22.4913	8	16	10
3	647	1	1	20	69	1	4	38.16	148.22	30.42	74.91	42.89	0	1	1	0	0	0	0	24.7676	6	14	148.22
3	648	1	1	20	67	1	3	37.04	258.96	64.74	77.69	64.74	51.79	1	1	0	0	0	0	22.4913	7	14	207.17
3	649	1	1	3	57	1	4	46.72	168.29	34.26	79.48	34.83	19.72	1	1	0	0	0	0	21.2245	4	9	148.57
3	650	0	0	20	79	1	4	72.63	165.5	15.68	39.2	40.37	70.25	1	1	0	0	0	0	21.9713	5	11	95.25
3	651	0	0	5	62	1	3	50	170	6	14	16	134	1	1	0	0	0	0	23.8751	5	10	36
3	652	0	1	10	76	1	3	102.34	524.32	42.13	156.23	69.54	256.42	1	1	1	0	0	0	25.3906	9	18	267.9
3	653	0	0	2	60	1	1	8.54	28.08	9.23	12.97	5.88	0	1	1	1	0	0	0	25.3906	1	1	28.08
3	654	0	1	3	63	1	4	95.37	532.34	58.62	152.28	63.54	257.9	1	1	0	1	1	0	21.2245	5	14	274.44
3	655	0	1	1	72	1	4	19.95	104.73	46.55	23.27	34.91	0	1	1	1	0	0	0	21.2245	2	6	104.73
3	656	0	1	21	62	1	4	112.24	559.04	15.23	75.27	65.42	403.12	1	1	1	0	0	1	25.3906	7	16	155.92
3	657	0	0	1	69	0	1	8.89	40.5	4.33	24.93	11.24	0	1	1	1	0	0	0	27.4714	1	1	40.5
3	658	1	0	0.5	54	1	3	30.64	98.66	27.39	42.86	24.05	4.36	1	1	1	0	0	0	21.8776	2	4	94.3
3	659	0	0	9	71	1	4	80.25	489.65	24.23	46.25	35.64	383.53	1	1	1	0	0	0	25.2174	7	19	106.12
3	660	0	1	19	73	1	3	150	520	16	64	59	381	1	1	1	0	0	0	26.5021	14	19	139
3	661	1	1	12	67	1	4	65	316	15	75	86	140	1	1	1	1	1	0	21.8776	4	12	176
3	662	1	0	30	46	1	3	21.26	52.13	9.2	32.12	10.81	0	1	1	0	0	0	0	21.6296	2	4	52.13
3	663	0	0	4	76	0	1	6.44	21.12	0	0	0	21.12	1	1	0	0	0	0	25.2174	2	2	0
3	664	0	0	9	70	0	4	1.74	106.56	1.74	10.65	23.83	70.34	1	1	1	0	0	0	24.9108	4	12	36.22
3	665	1	0	2	62	0	0	0	0	0	0	0	0	1	1	0	0	0	0	22.2041	0	0	0
3	666	1	1	2	81	1	5	103.26	712.34	2.35	6.56	13.66	689.77	1	1	0	0	0	0	23.5294	6	18	22.57
3	667	1	1	8	49	0	4	65.34	176.1	16.54	28.84	26.45	104.27	1	1	0	0	0	0	22.2041	5	15	71.83
3	668	1	1	20	72	1	4	112.35	673.63	86.53	135.67	85.64	365.79	1	1	0	0	0	0	22.2041	7	16	307.84
3	669	1	0	30	76	1	3	34.26	597	12.36	72.13	43.31	469.2	1	1	0	0	0	0	22.2041	4	8	127.8
3	670	1	0	20	67	1	3	105.26	456.77	75.71	197.03	104.23	79.8	1	1	0	0	0	0	22.2041	6	12	376.97
3	671	1	1	5	69	1	4	123.04	807.72	51.23	148.62	136.42	471.45	1	1	1	0	0	0	22.2041	9	21	336.27
3	672	1	1	10	67	1	4	120	980	12	40	70	858	1	1	1	0	0	0	22.2041	8	14	122
3	673	1	1	20	64	1	4	86.53	204.32	38.12	26.01	23.29	116.9	1	1	1	0	0	0	23.5294	4	11	87.42
3	674	1	0	10	61	0	2	28.36	66.2	0	0	0	66.2	1	1	0	1	0	0	23.5294	2	2	0
3	675	1	0	6	59	0	4	78.96	328.16	15.64	46.53	76.35	189.64	1	1	1	1	0	0	22.46	9	13	138.52
3	676	1	0	0.2	79	0	0	0	0	0	0	0	0	1	1	0	0	1	0	26.5625	0	0	0
3	677	0	0	10	64	0	0	0	0	0	0	0	0	1	1	0	0	0	0	24.3824	0	0	0
3	678	1	1	10	61	1	4	236.45	951.92	68.45	256.41	203.46	423.6	1	1	0	1	1	0	21.2228	9	19	528.32
3	679	1	#NULL!	20	66	0	4	112.3	1077.44	3.51	12.09	35.54	1026.3	1	1	1	1	1	0	22.2041	10	17	51.14
3	680	0	0	20	66	0	0	0	0	0	0	0	0	1	1	0	0	0	1	24.977	0	0	0
3	681	1	0	1	49	0	0	0	0	0	0	0	0	1	1	0	0	0	0	22.5306	0	0	0
3	682	1	0	3	69	0	0	0	0	0	0	0	0	1	1	0	0	0	0	22.5306	0	0	0
3	683	1	0	10	71	0	4	68.79	407.4	0	0	0	407.4	1	1	0	0	0	0	22.5306	3	7	0
3	684	1	0	12	75	1	3	61.54	302.58	12.15	25.16	31.24	234.03	1	1	0	0	0	0	23.8754	8	16	68.55
3	685	1	0	5	54	1	2	20.13	65.28	14.26	34.79	16.23	0	1	1	0	0	0	0	22.5306	2	2	65.28
3	686	1	0	1	63	1	2	8.56	57.12	10.42	22.7	11.11	12.89	1	1	1	0	0	0	22.5306	3	3	44.23
3	687	1	0	5	75	1	3	56	505	7	7	3	488	1	1	1	0	0	0	22.5306	7	13	17
3	688	0	1	15	62	1	4	32.4	217.22	25.1	35.6	21.42	135.1	1	1	1	0	0	0	22.5306	3	6	82.12
3	689	0	1	7	72	0	4	35.64	235.68	0	0	0	235.68	1	1	0	1	0	0	22.5306	6	15	0
3	690	1	0	4	65	1	2	15.64	97.91	4.02	12.35	11.7	69.84	1	1	0	1	0	0	22.5306	2	2	28.07
3	691	1	0	5	60	1	4	70.12	486.39	30.59	68.42	42.33	345.05	1	1	0	1	0	0	22.5306	10	17	141.34
3	692	1	1	8	49	1	4	68.95	345.66	96.23	175.64	73.79	0	1	1	0	0	0	0	22.7903	4	10	345.66
3	693	1	0	5	50	1	3	49.6	311.5	60.9	101.82	62.96	85.82	1	1	0	1	0	0	22.5306	4	8	225.68
3	694	1	0	10	79	1	3	32.59	166.59	27.28	63.25	24.76	51.3	1	1	0	1	0	0	22.5306	2	4	115.29
3	695	1	0	0.2	77	0	1	4.22	14.24	6.76	4.63	2.85	0	1	1	0	1	1	0	22.5306	1	1	14.24
3	696	0	0	2	72	0	0	0	0	0	0	0	0	1	1	0	0	0	0	25.7117	0	0	0
3	697	1	1	10	76	0	4	60	270	9.18	29.89	29.34	201.59	1	1	0	0	0	0	22.8571	6	11	68.41
3	698	0	0	10	73	0	4	113.54	623.58	3.56	20.35	12.44	587.23	1	1	0	0	0	0	25.7117	9	17	36.35
3	699	1	0	20	76	0	4	102.56	986.54	2.5	21.52	28.45	934.07	1	1	0	0	0	0	22.0932	7	15	52.47
3	700	0	1	20	65	1	4	37.76	180.76	5.43	15.16	22.13	138.04	1	1	0	0	0	0	25.7117	4	9	42.72
3	701	0	0	6	76	1	3	44.76	386.24	55.18	91.96	55.18	183.92	1	1	1	0	0	0	24.2215	7	12	202.32
3	702	1	0	1	55	1	2	9.11	38.83	0.38	12.88	22	3.57	1	1	0	1	0	0	22.8571	2	2	35.26
3	703	1	0	10	50	1	3	16.92	80.93	3	71.29	6.64	0	1	1	0	1	0	0	22.8571	5	10	80.93
3	704	1	1	10	66	1	4	73	450	30	60	35	325	1	1	0	1	0	0	22.8571	6	18	125
3	705	1	1	5	57	1	4	180	350	50	93	65	142	1	1	1	1	1	0	22.8571	6	14	208
3	706	1	1	2	53	0	4	54	142.53	21.38	71.26	42.76	7.13	1	1	0	1	0	0	22.8571	5	11	135.4
3	707	1	0	5	68	1	3	46	117.5	16	38	25	38.5	1	1	0	1	1	0	22.8571	6	12	79
3	708	1	0	3	67	1	2	24.56	81.56	1.49	8.36	6.67	65.04	1	1	0	1	0	0	22.8571	4	4	16.52
3	709	1	0	2	62	0	3	110	446.86	25.63	45.16	63.51	312.56	1	1	1	1	0	0	22.8571	8	14	134.3
3	710	1	0	2	81	0	3	55	200	5	16	23	156	1	1	0	1	1	0	22.8571	4	8	44
3	711	0	#NULL!	10	78	0	3	121.23	1097.35	0.56	3.29	27.27	1066.23	1	1	0	0	0	0	26.0262	7	14	31.12
3	712	1	0	10	49	0	0	0	0	0	0	0	0	1	1	0	0	0	1	22.8571	0	0	0
3	713	0	1	15	64	0	4	35.64	496.3	0	0	7.3	489	1	1	1	0	0	1	22.8571	5	15	7.3
3	714	1	0	3	43	0	1	1.91	4.58	0	0	0	4.58	1	1	0	1	0	0	23.1837	1	1	0
3	715	1	0	1	49	0	1	3.24	3.99	0	0	0	3.99	1	1	0	1	0	0	23.1837	1	1	0
3	716	1	0	7	52	0	2	20	30	9	15	5	1	1	1	0	0	0	0	23.5102	2	2	29
3	717	1	#NULL!	40	62	0	4	132.64	1296.63	1.05	11.13	28.11	1256.34	1	1	0	0	0	0	24.3375	10	17	40.29
3	718	1	0	1	78	0	2	6.77	68.73	8.38	20.86	17.91	21.58	1	1	1	0	0	0	23.5102	1	1	47.15
3	719	0	0	20	76	0	2	41.21	140.61	15.24	34.52	16.45	74.4	1	1	0	0	0	1	22.7244	3	3	66.21
3	720	1	1	7	65	1	4	76.39	379.19	21.23	136.52	62.34	159.1	1	1	0	1	0	0	23.8367	8	14	220.09
3	721	1	0	2	62	0	0	0	0	0	0	0	0	1	1	0	0	0	0	24.1633	0	0	0
3	722	1	0	6	70	0	2	21.33	148.53	0	0	0	148.53	1	1	0	0	0	0	24.1633	3	3	0
3	723	1	0	0.4	66	0	0	0	0	0	0	0	0	1	1	1	0	1	0	23.8895	0	0	0
3	724	1	0	10	78	1	1	22.04	56.92	12.08	18.6	26.24	0	1	1	0	0	0	0	24.4898	2	2	56.92
3	725	0	0	2	78	0	3	78.15	551.58	5.76	31.14	32.56	482.12	1	1	0	0	0	0	26.8923	7	10	69.46
3	726	1	0	3	85	1	4	95.62	388.28	15.68	56.23	46.53	269.84	1	1	0	0	0	0	24.2123	9	14	118.44
3	727	1	0	20	74	0	2	33.56	136.58	0	0	0	136.58	1	1	0	1	1	0	24.4898	2	2	0
3	728	1	0	0.5	70	0	1	10.23	30.5	0	0.68	5.26	24.56	1	1	0	1	1	0	24.4898	3	3	5.94
3	729	0	0	1	49	1	1	10.5	41.24	5.13	24.82	11.29	0	1	1	1	0	0	0	27.5482	1	1	41.24
3	730	1	0	5	66	1	2	67.84	117.66	18.56	51.24	25.64	22.22	1	1	0	0	0	0	24.8163	4	4	95.44
3	731	1	0	1	78	0	1	6.21	15.23	1.1	3.45	1.06	9.62	1	1	1	0	1	0	24.8163	2	2	5.61
3	732	1	1	10	57	1	4	124.56	486.74	30.17	161.91	105.96	188.7	1	1	0	1	0	0	23.7196	8	17	298.04
3	733	0	0	5	71	0	4	20.13	101.28	0	0	0	101.28	1	1	1	0	0	1	23.9869	3	9	0
3	734	1	0	2	73	0	1	4.86	11.2	0	0	0	11.2	1	1	0	0	0	0	26.1224	2	2	0
3	735	1	1	10	71	1	4	76	325.68	39.64	130.67	60.68	94.69	1	1	0	1	0	0	26.1224	5	15	230.99
3	736	1	0	5	46	1	4	35.97	137.38	25.49	84.37	27.52	0	1	1	1	1	0	1	25.8264	2	4	137.38
3	737	0	0	4	65	1	2	21.35	132.8	22.13	42.91	18.55	49.21	1	1	0	0	0	0	29.7521	4	4	83.59
3	738	0	0	3	64	0	1	3.41	6.89	0	0	0	6.89	1	1	0	0	0	1	26.449	1	1	0
3	739	1	1	4	58	1	3	67.23	292.83	36.42	56.23	61.25	138.93	1	1	0	1	1	0	25.5922	4	8	153.9
3	740	1	0	10	75	0	2	98.76	441.61	2.99	7.45	7.61	423.56	1	1	0	1	0	0	25.5922	9	9	18.05
3	741	1	0	10	73	0	3	63.59	236.54	0.86	6.54	15.58	213.56	1	1	0	0	0	0	26.5118	7	12	22.98
3	742	1	0	3	40	1	4	13.56	58.44	22.21	21.57	0.91	13.75	1	1	1	0	1	0	29.0698	3	6	44.69
3	743	1	0	5	66	1	3	113.2	642.15	25.63	60.23	43.25	513.04	1	1	1	1	0	0	29.321	7	14	129.11
3	744	0	0	7	78	0	1	7.09	17.09	0	0	0	17.09	1	1	1	0	0	1	23.7253	1	1	0
3	745	0	0	20	68	0	3	11.24	30.12	0	0	0	30.12	1	1	0	0	0	1	24.6094	6	11	0
3	746	0	0	13	70	1	2	45.26	149.7	10.46	50.61	48.72	39.91	1	1	0	0	0	0	28.7201	4	4	109.79
3	747	0	0	30	53	0	0	0	0	0	0	0	0	1	1	0	0	0	0	25.9516	0	0	0
4	748	0	0	0	50	0	0	0	0	0	0	0	0	0	0	0	0	0	0	11.8666	0	0	0
4	749	0	0	0	68	0	2	22.51	60.81	2.98	8.61	12.64	36.58	0	0	0	0	0	0	18.0802	2	2	24.23
4	750	0	0	0	49	0	1	6.32	14.62	0	0	0	14.62	0	0	0	0	0	0	18.026	2	2	0
4	751	0	1	0	69	1	3	48.13	536.08	19.63	48.36	3.29	464.8	0	0	0	0	0	0	18.4265	3	4	71.28
4	752	1	0	0	64	1	3	4.15	1.98	0.12	0.9	0.96	0	0	0	0	0	0	0	17.9688	1	2	1.98
4	753	0	0	0	83	0	3	23.88	145.29	0	0	0	145.29	0	0	0	0	0	0	19.563	1	2	0
4	754	1	0	0	44	0	0	0	0	0	0	0	0	0	0	0	0	0	0	18.75	0	0	0
4	755	1	0	0	56	0	0	0	0	0	0	0	0	0	0	1	0	0	0	19.4734	0	0	0
4	756	0	0	0	69	0	0	0	0	0	0	0	0	0	0	0	0	0	0	19.1406	0	0	0
4	757	1	0	0	50	0	0	0	0	0	0	0	0	0	0	0	0	0	0	19.5312	0	0	0
4	758	0	0	0	37	0	0	0	0	0	0	0	0	0	0	0	0	0	0	18.5901	0	0	0
4	759	0	0	0	73	0	2	13.78	54.73	1.37	8.12	15.12	30.12	0	0	0	0	0	0	19.5312	1	1	24.61
4	760	0	0	0	60	0	1	6.96	26.71	0	0	0	26.71	0	0	1	0	0	0	19.5312	2	2	0
4	761	0	0	0	74	0	0	0	0	0	0	0	0	0	0	0	0	0	0	19.9219	0	0	0
4	762	1	1	0	74	1	4	50	238	15	30	55	138	0	0	1	0	0	0	19.433	5	10	100
4	763	0	0	0	61	0	0	0	0	0	0	0	0	0	0	0	0	0	0	20.3125	0	0	0
4	764	0	0	0	39	0	0	0	0	0	0	0	0	0	0	0	0	0	0	20.3125	0	0	0
4	765	0	0	0	61	0	0	0	0	0	0	0	0	0	0	0	0	0	0	20.3125	0	0	0
4	766	1	0	0	54	0	0	0	0	0	0	0	0	0	0	0	0	0	0	20.5688	0	0	0
4	767	1	0	0	66	0	1	0	0	0	0	0	0	0	0	0	0	0	0	20.3125	0	0	0
4	768	0	0	0	66	0	1	9	24	0	5	5	14	0	0	0	0	0	0	20.3125	1	1	10
4	769	1	0	0	63	0	1	4.14	6.17	0.85	4.82	0.5	0	0	0	0	0	0	0	20.83	1	1	6.17
4	770	0	0	0	63	0	0	0	0	0	0	0	0	0	0	0	0	0	0	19.7055	0	0	0
4	771	0	0	0	67	0	0	0	0	0	0	0	0	0	0	0	0	0	0	20.7031	0	0	0
4	772	0	0	0	45	0	0	0	0	0	0	0	0	0	0	0	0	0	0	20.1951	0	0	0
4	773	0	0	0	62	0	0	0	0	0	0	0	0	0	0	0	0	0	0	20.7031	0	0	0
4	774	1	0	0	70	0	0	0	0	0	0	0	0	0	0	1	0	0	0	20.7031	0	0	0
4	775	1	0	0	57	0	0	0	0	0	0	0	0	0	0	1	0	0	0	20.7031	0	0	0
4	776	0	0	0	70	0	1	0.66	0.38	0	0	0	0.38	0	0	1	0	0	0	20.7031	1	1	0
4	777	0	0	0	46	0	0	0	0	0	0	0	0	0	0	0	0	0	1	21.7784	0	0	0
4	778	0	0	0	83	0	0	0	0	0	0	0	0	0	0	0	0	0	0	21.0938	0	0	0
4	779	0	0	0	63	0	0	0	0	0	0	0	0	0	0	0	0	0	0	20.5761	0	0	0
4	780	0	0	0	57	0	0	0	0	0	0	0	0	0	0	0	0	0	0	21.0938	0	0	0
4	781	1	0	0	64	0	0	0	0	0	0	0	0	0	0	0	0	0	0	21.0938	0	0	0
4	782	1	0	0	68	0	0	0	0	0	0	0	0	0	0	0	0	0	0	21.0938	0	0	0
4	783	0	0	0	35	0	0	0	0	0	0	0	0	0	0	0	0	0	0	21.0938	0	0	0
4	784	0	0	0	61	0	0	0	0	0	0	0	0	0	0	0	0	0	0	21.0938	0	0	0
4	785	0	0	0	50	0	0	0	0	0	0	0	0	0	0	0	0	0	0	20.5761	0	0	0
4	786	0	0	0	62	0	0	0	0	0	0	0	0	0	0	0	0	0	0	20.5761	0	0	0
4	787	0	0	0	53	0	0	0	0	0	0	0	0	0	0	0	0	0	0	21.0938	0	0	0
4	788	1	0	0	69	0	0	0	0	0	0	0	0	0	0	0	0	0	0	21.0938	0	0	0
4	789	0	0	0	59	0	0	0	0	0	0	0	0	0	0	0	0	0	0	21.0938	0	0	0
4	790	0	0	0	61	0	0	0	0	0	0	0	0	0	0	0	0	0	0	21.0938	0	0	0
4	791	0	0	0	71	0	1	2.41	6.35	0	0	0	6.35	0	0	0	0	0	0	20.5761	1	1	0
4	792	0	0	0	70	0	3	7.01	38.39	1.27	8.58	9.6	18.94	0	0	0	0	0	0	21.0938	1	2	19.45
4	793	0	0	0	66	0	1	2.71	8.04	0	0	0	8.04	0	0	0	0	0	0	20.3244	1	1	0
4	794	0	0	0	65	0	1	2.3	5.01	0	0	0	5.01	0	0	0	0	0	0	21.0938	1	1	0
4	795	0	0	0	83	0	0	0	0	0	0	0	0	0	0	0	0	0	0	19.3625	0	0	0
4	796	1	0	0	39	0	0	0	0	0	0	0	0	0	0	1	0	0	0	21.0938	0	0	0
4	797	1	0	0	62	0	0	0	0	0	0	0	0	0	0	1	0	0	0	21.0938	0	0	0
4	798	0	1	0	72	0	4	62.13	401.23	0	0	0	401.23	0	0	1	0	0	0	20.5761	6	18	0
4	799	1	0	0	49	0	0	0	0	0	0	0	0	0	0	0	0	0	0	21.0938	0	0	0
4	800	0	0	0	71	0	0	0	0	0	0	0	0	0	0	0	0	0	0	21.4844	0	0	0
4	801	0	0	0	66	0	0	0	0	0	0	0	0	0	0	0	0	0	0	21.4844	0	0	0
4	802	1	0	0	70	0	0	0	0	0	0	0	0	0	0	1	0	0	0	21.4844	0	0	0
4	803	0	0	0	63	0	0	0	0	0	0	0	0	0	0	1	0	0	0	21.4844	0	0	0
4	804	0	0	0	70	0	2	20.35	46.12	1.62	7.52	8.23	28.75	0	0	1	0	0	0	20.9572	3	3	17.37
4	805	0	0	0	71	0	0	0	0	0	0	0	0	0	0	0	0	0	0	20.8209	0	0	0
4	806	0	0	0	64	0	0	0	0	0	0	0	0	0	0	0	0	0	0	21.875	0	0	0
4	807	0	0	0	50	0	0	0	0	0	0	0	0	0	0	0	0	0	0	21.3382	0	0	0
4	808	1	0	0	52	0	0	0	0	0	0	0	0	0	0	0	0	0	0	22.151	0	0	0
4	809	0	0	0	44	0	0	0	0	0	0	0	0	0	0	0	0	0	0	21.875	0	0	0
4	810	0	0	0	65	0	0	0	0	0	0	0	0	0	0	0	0	0	0	21.875	0	0	0
4	811	0	0	0	62	0	0	0	0	0	0	0	0	0	0	0	0	0	0	22.719	0	0	0
4	812	0	0	0	84	0	1	6	15	0	0	0	15	0	0	0	0	0	0	20.5693	0	0	0
4	813	1	0	0	68	0	1	12.85	68.29	0.4	6.34	45.64	15.91	0	0	0	0	0	0	21.3382	2	2	52.38
4	814	1	0	0	76	0	2	3.9	30.55	0	0	0	30.55	0	0	0	0	0	0	19.3772	1	1	0
4	815	0	0	0	69	0	1	4.95	27.05	0	0	0	27.05	0	0	0	0	0	0	22.4323	1	1	0
4	816	0	0	0	66	0	1	10.12	51.26	0	0	0	51.26	0	0	0	0	0	0	20.5693	1	1	0
4	817	0	0	0	78	0	2	22.86	110.29	0	0	0	110.29	0	0	0	0	0	0	21.3382	2	2	0
4	818	0	0	0	63	0	3	32.42	173.57	1.83	21.06	39.14	111.54	0	0	0	0	0	0	23.0112	2	4	62.03
4	819	0	0	0	47	0	0	0	0	0	0	0	0	0	0	1	0	0	0	21.875	0	0	0
4	820	0	0	0	38	0	0	0	0	0	0	0	0	0	0	1	0	0	0	21.875	0	0	0
4	821	1	1	0	71	0	4	135.26	923.12	4.52	24.02	33.97	860.61	0	0	1	0	0	0	18.9292	10	21	62.51
4	822	0	0	0	68	0	0	0	0	0	0	0	0	0	0	0	0	0	1	21.875	0	0	0
4	823	0	0	0	63	0	0	0	0	0	0	0	0	0	0	0	0	0	0	20.9366	0	0	0
4	824	1	0	0	65	0	0	0	0	0	0	0	0	0	0	0	0	0	0	20.9366	0	0	0
4	825	1	0	0	52	0	0	0	0	0	0	0	0	0	0	0	0	0	0	21.4536	0	0	0
4	826	0	0	0	70	0	0	0	0	0	0	0	0	0	0	0	0	0	0	20.9366	0	0	0
4	827	1	0	0	63	0	0	0	0	0	0	0	0	0	0	0	0	0	0	22.2656	0	0	0
4	828	0	0	0	33	0	0	0	0	0	0	0	0	0	0	0	0	0	0	21.1927	0	0	0
4	829	1	0	0	55	0	0	0	0	0	0	0	0	0	0	0	0	0	0	20.9366	0	0	0
4	830	0	0	0	65	0	0	0	0	0	0	0	0	0	0	0	0	0	0	21.7193	0	0	0
4	831	1	0	0	70	0	0	0	0	0	0	0	0	0	0	0	0	0	0	21.4536	0	0	0
4	832	0	0	0	65	0	0	0	0	0	0	0	0	0	0	0	0	0	0	21.7193	0	0	0
4	833	1	0	0	74	0	0	0	0	0	0	0	0	0	0	0	0	0	0	22.2656	0	0	0
4	834	0	0	0	64	0	0	0	0	0	0	0	0	0	0	0	0	0	0	21.7193	0	0	0
4	835	1	0	0	60	0	0	0	0	0	0	0	0	0	0	0	0	0	0	22.2656	0	0	0
4	836	0	0	0	60	0	0	0	0	0	0	0	0	0	0	0	0	0	0	22.8329	0	0	0
4	837	0	0	0	59	0	0	0	0	0	0	0	0	0	0	0	0	0	0	22.2656	0	0	0
4	838	1	0	0	69	0	0	0	0	0	0	0	0	0	0	0	0	0	0	22.2656	0	0	0
4	839	0	0	0	65	0	0	0	0	0	0	0	0	0	0	0	0	0	0	22.2656	0	0	0
4	840	0	0	0	69	0	0	0	0	0	0	0	0	0	0	0	0	0	0	22.2656	0	0	0
4	841	0	0	0	59	0	1	1.2	3.4	0	0	0	3.4	0	0	0	0	0	0	22.2656	1	1	0
4	842	0	0	0	54	0	1	12.1	37.465	0	7.49	11.24	18.735	0	0	0	0	0	0	22.2656	1	1	18.73
4	843	0	0	0	74	0	1	8.42	27.72	2.05	9.64	5.8	10.23	0	0	0	0	0	0	21.4536	2	2	17.49
4	844	0	0	0	62	0	1	5.44	8.55	0	0	0	8.55	0	0	0	0	0	0	22.2656	1	1	0
4	845	0	0	0	81	0	1	2.34	3.2	0	0	0	3.2	0	0	0	0	0	0	21.4536	1	1	0
4	846	0	0	0	67	0	1	5.31	12.89	0	0	0	12.89	0	0	0	0	0	0	21.9899	1	1	0
4	847	0	0	0	63	0	1	15.1	41.01	3.16	12.98	10.98	13.89	0	0	0	0	0	0	21.7193	4	4	27.12
4	848	0	0	0	67	0	1	20.56	86.76	2.98	15.34	19.23	49.21	0	0	0	0	0	0	21.7193	2	2	37.55
4	849	0	1	0	85	0	4	58.64	406.23	0.57	6.96	9.26	389.44	0	0	1	0	0	0	21.4536	4	8	16.79
4	850	0	0	0	61	1	3	27.38	83.45	12.58	45.73	25.14	0	0	0	0	0	0	0	22.2656	2	4	83.45
4	851	1	0	0	54	0	0	0	0	0	0	0	0	0	0	0	0	0	0	20.1956	0	0	0
4	852	0	0	0	48	0	0	0	0	0	0	0	0	0	0	0	0	0	0	22.8329	0	0	0
4	853	1	0	0	72	0	0	0	0	0	0	0	0	0	0	0	0	0	0	22.2656	0	0	0
4	854	0	0	0	69	0	0	0	0	0	0	0	0	0	0	0	0	0	0	22.2656	0	0	0
4	855	0	0	0	67	0	0	0	0	0	0	0	0	0	0	1	0	0	0	21.7193	0	0	0
4	856	1	0	0	65	0	0	0	0	0	0	0	0	0	0	1	0	0	0	22.2656	0	0	0
4	857	0	0	0	39	0	0	0	0	0	0	0	0	0	0	1	0	0	0	21.7193	0	0	0
4	858	1	0	0	57	0	0	0	0	0	0	0	0	0	0	1	0	0	0	21.7193	0	0	0
4	859	0	0	0	55	0	0	0	0	0	0	0	0	0	0	0	0	0	0	22.2656	0	0	0
4	860	0	0	0	61	0	0	0	0	0	0	0	0	0	0	0	0	0	0	20.9366	0	0	0
4	861	1	0	0	51	0	0	0	0	0	0	0	0	0	0	0	0	0	0	21.4536	0	0	0
4	862	0	0	0	80	0	2	45.67	298.54	0	0	0	298.54	0	0	1	0	0	0	21.7193	5	5	0
4	863	0	0	0	69	0	0	0	0	0	0	0	0	0	0	0	0	0	0	22.1003	0	0	0
4	864	1	0	0	68	0	0	0	0	0	0	0	0	0	0	0	0	0	0	20.0692	0	0	0
4	865	0	0	0	65	0	0	0	0	0	0	0	0	0	0	0	0	0	0	22.6562	0	0	0
4	866	1	0	0	47	0	0	0	0	0	0	0	0	0	0	0	0	0	0	21.3039	0	0	0
4	867	1	0	0	70	0	0	0	0	0	0	0	0	0	0	0	0	0	0	22.6562	0	0	0
4	868	0	0	0	66	0	0	0	0	0	0	0	0	0	0	0	0	0	0	21.3039	0	0	0
4	869	0	0	0	65	0	0	0	0	0	0	0	0	0	0	0	0	0	0	21.3039	0	0	0
4	870	0	0	0	59	0	0	0	0	0	0	0	0	0	0	0	0	0	0	22.6562	0	0	0
4	871	0	0	0	52	0	0	0	0	0	0	0	0	0	0	0	0	0	0	21.3039	0	0	0
4	872	1	0	0	68	0	1	18.47	54.11	6.52	12.32	8.47	26.8	0	0	0	0	0	0	20.0692	1	1	27.31
4	873	0	0	0	77	0	3	46.23	201.39	0	0	0	201.39	0	0	1	0	0	0	21.83	3	7	0
4	874	0	0	0	81	1	3	9.43	37.35	1.27	1.07	1.37	33.64	0	0	0	0	0	0	22.1003	3	5	3.71
4	875	0	0	0	72	1	1	18	42.24	1.95	5.34	1.95	33	0	0	0	0	0	0	22.6562	2	2	9.24
4	876	0	0	0	63	1	3	7.32	28.84	0.6	18.8	9.44	0	0	0	0	0	0	0	22.9421	2	4	28.84
4	877	1	0	0	58	0	0	0	0	0	0	0	0	0	0	0	0	0	0	20.0692	0	0	0
4	878	1	0	0	64	0	0	0	0	0	0	0	0	0	0	1	0	0	0	21.3039	0	0	0
4	879	0	0	0	68	0	2	21.35	101.3	0	0	0	101.3	0	0	1	0	0	0	22.6562	2	2	0
4	880	0	0	0	63	0	0	0	0	0	0	0	0	0	0	1	0	0	0	21.83	0	0	0
4	881	0	0	0	58	0	2	10.23	21.47	0	2.48	15.4	3.59	0	0	1	0	0	0	21.83	3	3	17.88
4	882	0	0	0	67	0	1	4.94	9.32	0	0	0	9.32	0	0	1	0	0	0	21.3039	1	1	0
4	883	0	0	0	68	0	0	0	0	0	0	0	0	0	0	0	0	0	0	23.0469	0	0	0
4	884	0	0	0	51	0	0	0	0	0	0	0	0	0	0	0	0	0	0	21.6713	0	0	0
4	885	0	0	0	60	0	0	0	0	0	0	0	0	0	0	0	0	0	0	22.2063	0	0	0
4	886	0	0	0	69	0	2	21.31	61.59	1.59	4.33	6.57	49.1	0	0	0	0	0	0	21.9363	3	3	12.49
4	887	0	0	0	61	0	0	0	0	0	0	0	0	0	0	0	0	0	0	22.4813	0	0	0
4	888	1	0	0	60	0	0	0	0	0	0	0	0	0	0	1	0	0	0	23.634	0	0	0
4	889	0	0	0	69	0	0	0	0	0	0	0	0	0	0	1	0	0	0	23.634	0	0	0
4	890	1	0	0	64	0	0	0	0	0	0	0	0	0	0	1	0	0	0	23.0469	0	0	0
4	891	0	0	0	63	0	0	0	0	0	0	0	0	0	0	0	0	0	0	22.4813	0	0	0
4	892	0	0	0	73	0	4	46.89	456.23	0	0	0	456.23	0	0	0	0	0	0	23.0469	6	13	0
4	893	0	0	0	68	0	0	0	0	0	0	0	0	0	0	0	0	0	0	22.0386	0	0	0
4	894	0	0	0	66	0	0	0	0	0	0	0	0	0	0	0	0	0	0	22.8624	0	0	0
4	895	0	0	0	71	0	0	0	0	0	0	0	0	0	0	0	0	0	0	22.0386	0	0	0
4	896	0	0	0	66	0	0	0	0	0	0	0	0	0	0	0	0	0	0	22.0386	0	0	0
4	897	0	0	0	47	0	0	0	0	0	0	0	0	0	0	0	0	0	0	22.0386	0	0	0
4	898	0	0	0	59	0	0	0	0	0	0	0	0	0	0	0	0	0	0	23.4375	0	0	0
4	899	1	0	0	51	0	0	0	0	0	0	0	0	0	0	0	0	0	0	22.0386	0	0	0
4	900	1	0	0	68	0	2	13.71	27.75	0	0	0	27.75	0	0	0	0	0	0	23.4375	1	1	0
4	901	0	0	0	76	0	0	0	0	0	0	0	0	0	0	0	0	0	0	23.4375	0	0	0
4	902	0	0	0	51	0	0	0	0	0	0	0	0	0	0	1	0	0	0	23.4375	0	0	0
4	903	0	0	0	65	0	0	0	0	0	0	0	0	0	0	1	0	0	0	22.0386	0	0	0
4	904	1	0	0	64	0	0	0	0	0	0	0	0	0	0	1	0	0	0	23.4375	0	0	0
4	905	1	0	0	70	0	0	0	0	0	0	0	0	0	0	1	1	1	0	19.5918	0	0	0
4	906	0	0	0	51	0	3	8.09	28.2	2.82	16.92	8.46	0	0	0	1	0	0	1	23.4375	1	2	28.2
4	907	0	0	0	80	0	2	1.99	14.11	0	0	0	14.11	0	0	0	0	0	0	23.4375	1	1	0
4	908	0	0	0	42	0	0	0	0	0	0	0	0	0	0	0	0	0	1	22.0386	0	0	0
4	909	0	0	0	68	0	0	0	0	0	0	0	0	0	0	0	0	0	0	22.4059	0	0	0
4	910	0	0	0	66	0	2	15.26	15.57	0.99	8.64	5.94	0	0	0	0	0	0	0	22.4059	1	1	15.57
4	911	0	0	0	65	0	1	4.6	8.67	0	0	0	8.67	0	0	0	0	0	0	23.2434	1	1	0
4	912	1	0	0	50	0	0	0	0	0	0	0	0	0	0	1	0	0	0	22.68	0	0	0
4	913	0	0	0	69	0	0	0	0	0	0	0	0	0	0	1	0	0	0	22.9591	0	0	0
4	914	0	0	0	68	0	0	0	0	0	0	0	0	0	0	0	0	0	0	23.3355	0	0	0
4	915	0	0	0	69	0	0	0	0	0	0	0	0	0	0	0	0	0	0	23.3355	0	0	0
4	916	1	0	0	46	0	0	0	0	0	0	0	0	0	0	0	0	0	0	23.6244	0	0	0
4	917	0	0	0	65	0	0	0	0	0	0	0	0	0	0	0	0	0	0	23.6244	0	0	0
4	918	0	0	0	65	0	0	0	0	0	0	0	0	0	0	0	0	0	0	22.7732	0	0	0
4	919	1	0	0	45	0	1	14.02	75.41	15.08	7.54	45.25	7.54	0	0	0	0	0	0	21.4533	2	2	67.87
4	920	0	0	0	56	0	1	2.1	4.4	0	0	0	4.4	0	0	0	0	0	0	24.5243	1	1	0
4	921	0	0	0	65	0	1	3.49	14.75	0	0	0	14.75	0	0	1	0	0	0	22.7732	1	1	0
4	922	0	0	0	61	0	0	0	0	0	0	0	0	0	0	0	0	0	0	23.1405	0	0	0
4	923	1	0	0	46	0	0	0	0	0	0	0	0	0	0	0	0	0	0	20.5714	0	0	0
4	924	0	0	0	72	0	1	11.44	26.25	0	0	0	26.25	0	0	0	0	0	0	23.1405	1	1	0
4	925	1	0	0	64	0	2	63.45	126.47	1.23	6.23	11.56	107.45	0	0	0	0	0	0	21.7993	6	6	19.02
4	926	0	1	0	67	1	4	19.25	75.69	14.23	30.21	15.02	16.23	0	0	1	0	0	0	20.5714	1	3	59.46
4	927	1	0	0	42	0	0	0	0	0	0	0	0	0	0	0	0	0	0	22.1453	0	0	0
4	928	1	0	0	45	0	0	0	0	0	0	0	0	0	0	0	0	0	0	22.1453	0	0	0
4	929	0	0	0	61	0	0	0	0	0	0	0	0	0	0	0	0	0	0	25	0	0	0
4	930	1	0	0	70	0	0	0	0	0	0	0	0	0	0	0	0	0	0	22.1453	0	0	0
4	931	1	0	0	66	0	0	0	0	0	0	0	0	0	0	0	0	0	0	22.1453	0	0	0
4	932	1	0	0	59	0	0	0	0	0	0	0	0	0	0	0	0	0	0	22.1453	0	0	0
4	933	0	0	0	76	0	0	0	0	0	0	0	0	0	0	0	0	0	0	23.5078	0	0	0
4	934	1	0	0	35	0	0	0	0	0	0	0	0	0	0	0	0	0	0	22.1453	0	0	0
4	935	0	0	0	73	0	0	0	0	0	0	0	0	0	0	0	0	0	0	23.5078	0	0	0
4	936	1	0	0	58	0	0	0	0	0	0	0	0	0	0	0	0	0	0	22.1453	0	0	0
4	937	0	1	0	85	0	4	57.59	378.02	0.57	6.96	9.26	361.23	0	0	1	0	0	0	23.5078	4	12	16.79
4	938	0	0	0	65	0	2	8.79	96.2	0	0	0	96.2	0	0	1	0	0	0	23.5078	2	2	0
4	939	1	0	0	66	0	1	8.23	92.2	0	0	0	92.2	0	0	1	1	0	0	22.1453	3	3	0
4	940	0	0	0	67	0	0	0	0	0	0	0	0	0	0	0	0	0	0	23.5078	0	0	0
4	941	0	0	0	44	0	0	0	0	0	0	0	0	0	0	0	0	0	0	23.5078	0	0	0
4	942	0	0	0	68	0	1	2.12	4.08	0	0	0	4.08	0	0	1	0	0	0	24.0882	0	0	0
4	943	1	0	0	46	0	0	0	0	0	0	0	0	0	0	1	0	0	0	25	0	0	0
4	944	1	0	0	48	0	0	0	0	0	0	0	0	0	0	0	0	0	0	22.4913	0	0	0
4	945	0	0	0	83	0	0	0	0	0	0	0	0	0	0	0	0	0	0	23.8751	0	0	0
4	946	0	0	0	61	0	0	0	0	0	0	0	0	0	0	0	0	0	0	25.3906	0	0	0
4	947	1	0	0	53	0	0	0	0	0	0	0	0	0	0	0	0	0	0	22.4913	0	0	0
4	948	0	0	0	55	0	0	0	0	0	0	0	0	0	0	0	0	0	0	25.3906	0	0	0
4	949	0	0	0	60	0	0	0	0	0	0	0	0	0	0	0	0	0	0	23.8751	0	0	0
4	950	0	0	0	72	0	0	0	0	0	0	0	0	0	0	0	0	0	0	23.8751	0	0	0
4	951	1	0	0	35	0	0	0	0	0	0	0	0	0	0	0	0	0	0	22.4913	0	0	0
4	952	0	0	0	54	0	0	0	0	0	0	0	0	0	0	0	0	0	0	25.3906	0	0	0
4	953	0	0	0	69	0	0	0	0	0	0	0	0	0	0	0	0	0	0	23.8751	0	0	0
4	954	1	0	0	44	0	0	0	0	0	0	0	0	0	0	0	0	0	0	22.4913	0	0	0
4	955	0	0	0	71	0	2	2.65	41.42	0	0	0	41.42	0	0	0	0	0	0	22.4913	2	2	0
4	956	0	0	0	73	0	1	3.45	3.5	0	0	0	3.5	0	0	0	0	0	0	25.63	2	2	0
4	957	0	0	0	79	0	3	10	49.5	0	0	0	49.5	0	0	0	0	0	0	25.3906	1	2	0
4	958	0	0	0	65	0	0	0	0	0	0	0	0	0	0	1	0	0	0	24.7676	0	0	0
4	959	0	0	0	56	0	3	15.47	200.67	1.36	23.28	50.93	125.1	0	0	1	0	0	0	23.8751	1	2	75.57
4	960	0	0	0	65	0	0	0	0	0	0	0	0	0	0	1	0	0	0	23.8751	0	0	0
4	961	1	0	0	38	0	1	6.4	37.72	5.5	10.93	7.37	13.92	0	0	1	0	0	0	22.4913	2	2	23.8
4	962	1	0	0	62	0	0	0	0	0	0	0	0	0	0	0	1	0	0	21.2245	0	0	0
4	963	1	1	0	68	1	3	22.89	105.78	24.48	50.75	23.82	6.73	0	0	0	1	1	0	22.4913	2	4	99.05
4	964	0	0	0	67	0	2	13.15	74.48	0	0	0	74.48	0	0	1	0	0	1	23.8751	1	1	0
4	965	0	0	0	63	0	0	0	0	0	0	0	0	0	0	0	0	0	0	23.8751	0	0	0
4	966	0	0	0	64	0	0	0	0	0	0	0	0	0	0	0	0	0	0	23.8751	0	0	0
4	967	1	0	0	41	0	0	0	0	0	0	0	0	0	0	0	1	1	0	20.2865	0	0	0
4	968	1	#NULL!	0	77	1	4	136.25	1280.09	19.65	62.92	82.02	1115.5	0	0	1	1	1	0	21.9713	8	19	164.59
4	969	0	0	0	65	1	3	46.35	117.5	16.53	30.26	27.45	43.26	0	0	1	0	0	1	23.03	4	7	74.24
4	970	0	0	0	67	0	0	0	0	0	0	0	0	0	0	0	0	0	0	26.1719	0	0	0
4	971	1	0	0	46	0	0	0	0	0	0	0	0	0	0	0	0	0	0	21.8776	0	0	0
4	972	1	0	0	57	0	0	0	0	0	0	0	0	0	0	1	0	0	0	24.6097	0	0	0
4	973	0	0	0	81	0	1	7.5	19.6	0	0	0	19.6	0	0	1	0	0	0	24.6097	3	3	0
4	974	0	1	0	71	0	4	65.23	379.19	5.23	16.53	10.25	347.18	0	0	1	0	0	0	23.1834	7	17	32.01
4	975	1	1	0	64	1	4	65.32	252.15	32.12	66.67	53.26	100.1	0	0	1	1	1	0	23.7387	6	13	152.05
4	976	1	0	0	53	0	0	0	0	0	0	0	0	0	0	0	0	0	0	22.2041	0	0	0
4	977	1	0	0	64	0	0	0	0	0	0	0	0	0	0	0	0	0	0	22.7204	0	0	0
4	978	1	0	0	73	0	1	0.8	0.72	0	0	0	0.72	0	0	0	0	0	0	21.9525	1	1	0
4	979	0	0	0	68	0	1	1.35	8.9	0	0	0	8.9	0	0	0	0	0	0	22.2041	1	1	0
4	980	1	0	0	67	1	2	19.34	113.65	13.2	56.22	40.63	3.6	0	0	0	0	0	0	22.2041	1	1	110.05
4	981	1	0	0	66	1	4	49.65	219.39	18.64	46.21	24.08	130.46	0	0	1	0	0	0	22.2041	3	8	88.93
4	982	1	0	0	67	1	2	18.7	72.9	7.21	13.84	15.07	36.78	0	0	1	1	1	0	22.2041	3	3	36.12
4	983	1	1	0	69	1	4	20.24	102.52	13.08	20.11	14.48	54.85	0	0	1	1	0	0	22.2041	3	4	47.67
4	984	1	0	0	66	0	0	0	0	0	0	0	0	0	0	0	0	0	0	22.9854	0	0	0
4	985	0	0	0	73	0	2	5.68	14.51	5.6	6.25	2.66	0	0	0	0	0	0	0	22.7204	1	1	14.51
4	986	1	0	0	80	0	3	12.71	47.21	0	0	0	47.21	0	0	0	1	0	0	22.2041	2	4	0
4	987	1	0	0	70	0	0	0	0	0	0	0	0	0	0	0	0	0	0	22.5306	0	0	0
4	988	1	0	0	65	0	0	0	0	0	0	0	0	0	0	0	0	0	0	22.5306	0	0	0
4	989	1	0	0	46	0	0	0	0	0	0	0	0	0	0	0	0	0	0	23.3234	0	0	0
4	990	1	0	0	57	0	0	0	0	0	0	0	0	0	0	0	0	0	0	22.5306	0	0	0
4	991	1	0	0	71	0	2	23.15	398.1	0	0	0	398.1	0	0	1	1	1	0	23.0546	4	4	0
4	992	1	0	0	87	1	3	67.89	455.47	6.89	46.53	45.36	356.69	0	0	1	1	0	0	23.0546	5	10	98.78
4	993	1	0	0	63	0	1	7.78	24.43	0	0	0	24.43	0	0	1	1	0	0	21.7776	1	1	0
4	994	1	0	0	45	0	0	0	0	0	0	0	0	0	0	0	0	0	0	22.8571	0	0	0
4	995	1	0	0	76	0	0	0	0	0	0	0	0	0	0	0	1	0	0	23.6614	0	0	0
4	996	1	0	0	57	0	0	0	0	0	0	0	0	0	0	0	0	0	0	25.7117	0	0	0
4	997	1	0	0	70	0	0	0	0	0	0	0	0	0	0	0	0	0	0	22.8571	0	0	0
4	998	1	0	0	57	0	0	0	0	0	0	0	0	0	0	0	0	0	0	22.8571	0	0	0
4	999	1	0	0	71	0	0	0	0	0	0	0	0	0	0	0	0	0	0	22.8571	0	0	0
4	1000	1	0	0	78	0	0	0	0	0	0	0	0	0	0	0	0	0	0	22.8571	0	0	0
4	1001	0	0	0	72	0	0	0	0	0	0	0	0	0	0	0	0	0	0	28.0404	0	0	0
4	1002	1	0	0	75	0	0	0	0	0	0	0	0	0	0	0	0	0	0	22.8571	0	0	0
4	1003	1	0	0	43	0	0	0	0	0	0	0	0	0	0	0	0	0	0	24.2215	0	0	0
4	1004	1	0	0	36	0	0	0	0	0	0	0	0	0	0	0	0	0	0	22.8571	0	0	0
4	1005	1	0	0	44	0	0	0	0	0	0	0	0	0	0	0	0	0	0	22.8571	0	0	0
4	1006	1	0	0	66	0	1	1.24	21.54	0	0	0	21.54	0	0	0	0	0	0	22.8571	1	1	0
4	1007	1	0	0	62	0	1	2.63	2.69	0	0	0	2.69	0	0	0	0	0	0	22.8571	1	1	0
4	1008	1	0	0	62	0	2	11.65	50.1	0	0	0	50.1	0	0	0	0	0	0	22.8571	2	2	0
4	1009	0	0	0	69	0	1	5.64	20.39	0	0	0	20.39	0	0	0	0	0	0	24.2215	2	2	0
4	1010	1	0	0	68	0	0	0	0	0	0	0	0	0	0	0	0	0	0	22.8571	0	0	0
4	1011	0	0	0	69	0	0	0	0	0	0	0	0	0	0	1	0	0	0	22.8571	0	0	0
4	1012	1	0	0	67	0	0	0	0	0	0	0	0	0	0	0	1	0	0	22.8571	0	0	0
4	1013	1	0	0	51	0	1	2.36	3.95	0	0.04	3.39	0.52	0	0	1	1	0	0	22.8571	1	1	3.43
4	1014	1	0	0	58	0	2	7.26	54.48	4.18	13.98	14.46	21.86	0	0	0	1	0	0	22.8571	1	1	32.62
4	1015	1	0	0	54	1	3	35.62	167.22	18.62	35.62	26.58	86.4	0	0	0	1	1	0	22.8571	7	12	80.82
4	1016	1	0	0	66	0	1	16.04	65.06	3.48	24.28	25.68	11.62	0	0	0	1	1	0	24.8016	1	1	53.44
4	1017	1	0	0	64	1	2	22	139.9	0.59	12.7	46.02	80.59	0	0	0	1	1	0	22.8571	2	2	59.31
4	1018	0	0	0	60	0	0	0	0	0	0	0	0	0	0	0	0	0	1	25.7117	0	0	0
4	1019	1	0	0	61	0	1	2.58	6.44	0	0	0	6.44	0	0	0	0	0	0	23.5102	1	1	0
4	1020	0	0	0	79	0	1	1.49	1.67	0	0	0	1.67	0	0	1	0	0	0	26.4463	1	1	0
4	1021	1	0	0	65	0	0	0	0	0	0	0	0	0	0	0	1	1	0	23.5102	0	0	0
4	1022	1	0	0	65	0	1	13.37	24.28	0.33	4.31	2.94	16.7	0	0	0	1	0	0	23.2438	3	3	7.58
4	1023	1	0	0	50	0	0	0	0	0	0	0	0	0	0	0	0	0	0	23.8367	0	0	0
4	1024	1	0	0	65	0	1	5.66	13.71	0.24	4.97	4.49	4.01	0	0	0	1	1	1	23.5666	1	1	9.7
4	1025	1	0	0	82	0	0	0	0	0	0	0	0	0	0	0	0	0	0	23.8367	0	0	0
4	1026	1	0	0	65	1	1	59.68	248.01	18.56	26.56	16.54	186.35	0	0	0	1	1	0	23.5666	6	6	61.66
4	1027	1	0	0	55	0	0	0	0	0	0	0	0	0	0	0	0	0	0	24.7252	0	0	0
4	1028	1	0	0	52	0	1	2.13	9.43	0	0	0	9.43	0	0	0	0	0	0	24.1633	5	5	0
4	1029	1	0	0	61	0	0	0	0	0	0	0	0	0	0	1	0	0	0	24.1633	0	0	0
4	1030	0	0	0	55	0	1	5.2	51.99	0	0	0	51.99	0	0	1	0	0	0	25.0135	1	1	0
4	1031	1	0	0	63	0	0	0	0	0	0	0	0	0	0	0	0	0	0	24.4898	0	0	0
4	1032	1	0	0	49	0	0	0	0	0	0	0	0	0	0	0	1	0	0	24.2123	0	0	0
4	1033	1	0	0	51	0	1	2.34	9.92	0	0	0	9.92	0	0	0	1	1	1	24.4898	1	1	0
4	1034	1	0	0	51	0	0	0	0	0	0	0	0	0	0	0	1	1	0	24.2123	0	0	0
4	1035	1	0	0	41	0	0	0	0	0	0	0	0	0	0	1	0	0	0	23.9869	0	0	0
4	1036	1	0	0	71	0	0	0	0	0	0	0	0	0	0	1	0	0	0	24.8163	0	0	0
4	1037	1	0	0	71	0	2	36.54	138.49	10.34	21.34	10.58	96.23	0	0	0	1	1	0	23.4568	5	5	42.26
4	1038	1	0	0	57	0	0	0	0	0	0	0	0	0	0	0	1	0	1	24.8163	0	0	0
4	1039	1	0	0	75	0	3	9.42	41.81	0.53	1.73	7.25	32.3	0	0	0	1	0	0	24.6181	2	4	9.51
4	1040	1	0	0	43	0	1	3.52	7.71	0	0	0	7.71	0	0	0	1	0	0	24.3827	1	1	0
4	1041	1	0	0	39	0	1	7.09	35.84	9.05	20.11	6.68	0	0	0	0	1	1	0	24.6914	1	1	35.84
4	1042	1	0	0	46	0	0	0	0	0	0	0	0	0	0	0	1	0	0	24.4193	0	0	0
4	1043	1	0	0	85	1	3	65.34	271.34	4.39	15.64	15.67	235.64	0	0	0	1	1	0	25.2493	5	7	35.7
4	1044	1	0	0	83	0	1	21.34	82.4	0	0	0	82.4	0	0	1	1	0	1	26.1224	4	4	0
4	1045	1	0	0	37	0	0	0	0	0	0	0	0	0	0	0	0	0	0	25	0	0	0
4	1046	1	0	0	80	0	1	9.14	33.57	0	0	0	33.57	0	0	0	0	0	0	26.449	2	2	0
4	1047	1	1	0	68	1	2	23.67	62.03	19.38	33.08	9.57	0	0	0	0	1	0	1	26.5118	1	1	62.03
4	1048	1	0	0	76	0	0	0	0	0	0	0	0	0	0	1	0	0	0	26.5285	0	0	0
4	1049	0	1	0	63	1	4	124.57	524.12	101.23	125.46	147.24	150.19	0	0	0	1	0	1	26.5285	8	17	373.93
4	1050	1	0	0	53	0	0	0	0	0	0	0	0	0	0	1	1	0	0	28.0816	0	0	0
4	1051	1	0	0	33	0	0	0	0	0	0	0	0	0	0	0	1	1	1	31.6522	0	0	0
4	1052	0	0	0	62	0	0	0	0	0	0	0	0	0	0	1	0	0	0	24.2188	0	0	0
1	1053	1	0	10	70	1	1	14.24	57.76	5.54	26.68	13.01	12.54	1	0	0	0	0	0	19.64	1	1	45.22
1	1054	0	0	4	79	1	3	6.34	29.99	15.66	8.24	5.15	0	1	0	0	0	0	0	22.77	2	4	29.99
1	1055	1	0	0.2	63	0	0	0	0	0	0	0	0	1	0	0	0	0	0	24.82	0	0	0
1	1056	0	0	6	57	0	0	0	0	0	0	0	0	1	0	1	0	0	1	21.64	0	0	0
1	1057	1	0	3	81	1	3	37.99	159.66	37.27	68.09	28.88	25.42	1	0	0	0	0	0	20.37	3	4	134.24
1	1058	1	1	9	66	1	4	41.24	207.39	67.35	120.12	19.92	0	1	0	0	1	0	0	24.66	3	5	207.39
1	1059	1	0	6	76	1	2	53.59	154.32	40.29	71.33	42.81	10.23	1	0	0	0	0	0	24.16	4	4	144.09
1	1060	0	0	4	66	0	0	0	0	0	0	0	0	1	0	0	0	0	0	23.51	0	0	0
1	1061	0	1	8	74	1	3	96.31	386.54	34.52	68.94	38.62	244.46	1	0	0	0	0	0	23.63	5	8	142.08
1	1062	1	0	0.5	43	0	0	0	0	0	0	0	0	1	0	1	1	0	1	13.97	0	0	0
1	1063	1	0	7	66	0	0	0	0	0	0	0	0	1	0	1	0	0	0	21.56	0	0	0
1	1064	0	0	2	75	0	0	0	0	0	0	0	0	1	0	0	0	0	0	22.86	0	0	0
1	1065	1	0	13	78	0	2	11.87	70.9	0	0	0	70.9	1	0	1	0	0	0	21.35	3	3	0
1	1066	0	0	7	57	1	3	31.28	102.77	11.43	32.38	19.53	39.43	1	0	0	0	0	0	22.66	4	5	63.34
1	1067	1	0	2	77	0	0	0	0	0	0	0	0	1	0	0	1	0	0	22.72	0	0	0
1	1068	1	0	16	71	1	3	60.38	217.21	22.91	33	30.07	131.23	1	0	0	1	0	0	20.9	6	9	85.98
1	1069	1	1	3	65	1	4	105.86	340.95	42.65	161.13	85.77	51.4	1	0	1	1	0	1	17.43	8	18	289.55
1	1070	0	0	10	72	1	3	12.05	51.73	6.9	21.63	23.2	0	1	0	1	0	0	1	18.22	3	3	51.73
1	1071	1	1	4	41	1	4	50.96	283.99	72.06	157.36	53.02	1.55	1	0	1	1	0	1	23.51	4	8	282.44
1	1072	1	0	20	73	0	3	54.85	310.25	0.19	0.56	9.81	299.69	1	0	0	0	0	0	17.86	5	7	10.56
1	1073	0	0	10	84	0	0	0	0	0	0	0	0	1	0	0	0	0	0	22.55	0	0	0
1	1074	1	1	15	53	1	3	134.36	627.55	70.81	186.81	112.27	257.66	1	0	0	1	0	0	23.51	9	18	369.89
1	1075	1	0	7	42	0	2	16.22	54.26	11.86	32.19	10.21	0	1	0	1	0	1	1	21.67	3	3	54.26
1	1076	1	0	5	44	0	1	13.5	27.94	4.27	17.09	6.59	0	1	0	1	1	0	0	21.95	1	1	27.94
1	1077	0	0	3	56	0	1	14.72	31.83	0.94	8.46	12.84	9.59	1	0	1	0	0	0	24.61	2	2	22.24
1	1078	0	0	10	66	0	0	0	0	0	0	0	0	1	0	0	0	0	0	18.03	0	0	0
1	1079	0	0	10	56	0	1	8.48	24.18	5.06	12.93	6.19	0	1	0	0	0	0	0	22.48	1	1	24.18
1	1080	0	0	2	52	0	0	0	0	0	0	0	0	1	0	1	0	0	0	22.92	0	0	0
1	1081	1	0	10	67	0	4	56.72	184.63	1.03	5.95	17.15	160.5	1	0	1	0	0	0	20.36	7	10	24.13
1	1082	0	0	7	74	0	3	28.71	113.87	3.11	28.94	30.18	51.64	1	0	1	0	0	0	21.09	3	3	62.23
1	1083	1	1	10	58	1	3	67.5	248.69	43.2	110.84	59.66	34.99	1	0	0	0	0	0	23.18	4	6	213.7
1	1084	1	1	10	73	0	4	47.03	340.76	17.21	29.12	6.55	287.88	1	0	0	0	0	0	18.69	4	8	52.88
1	1085	0	0	1	64	0	0	0	0	0	0	0	0	1	0	0	0	0	1	23.88	0	0	0
1	1086	1	0	1	58	1	2	19.2	103.81	3.97	11.07	11.07	77.7	1	0	0	1	0	0	23.36	3	3	26.11
1	1087	0	0	30	71	0	2	13.34	54.6	0	0	0	54.6	1	0	0	0	0	0	21.45	2	2	0
1	1088	0	#NULL!	20	76	0	5	213.5	1256.48	8.29	81.11	81.6	1085.48	1	0	0	0	0	0	21.48	10	20	171
1	1089	0	0	3	70	0	1	34.71	12.47	0	0	0	34.71	1	0	0	0	0	0	24.44	4	4	-22.24
2	1090	1	0	5	58	1	1	18.14	90.32	12.618	35.236	15.236	27.23	0	1	1	0	0	0	22.8624	2	2	63.09
2	1091	0	0	45	69	0	3	62.1	641.69	19.27	48.54	28.54	545.34	0	1	0	1	0	0	21.2245	7	11	96.35
2	1092	0	1	5	76	0	3	33.57	119.41	9.218	19.436	17.436	73.32	0	1	1	0	0	0	24.1588	1	2	46.09
2	1093	1	0	1	67	0	2	12.23	51.34	0	0	0	51.34	0	1	0	0	0	0	22.0386	1	1	0
2	1094	1	0	22	78	0	0	0	0	0	0	0	0	0	1	0	0	0	0	29.2969	0	0	0
2	1095	1	0	5	78	0	2	14.01	80.26	0	0	0	80.26	0	1	0	0	0	0	23.9995	2	2	0
2	1096	0	0	3	73	0	1	7.09	41.82	0	0	0	41.82	0	1	0	0	0	0	23.4375	1	1	0
2	1097	0	0	15	70	0	1	9.35	100.02	0	0	0	100.02	0	1	1	0	0	0	24.974	4	4	0
4	1098	0	0	0	67	0	0	0	0	0	0	0	0	0	0	0	0	0	1	28.3447	0	0	0
4	1099	0	0	0	66	0	0	0	0	0	0	0	0	0	0	1	0	0	0	26.5731	0	0	0
3	1100	0	0	1	77	0	1	4.51	19.66	0	0	0	19.66	1	1	0	0	0	0	22.04	1	1	0
3	1101	0	0	3	61	0	1	2.78	12.22	0	0	0	12.22	1	1	1	0	0	0	21.04	1	1	0
4	1102	1	0	0	35	0	0	0	0	0	0	0	0	0	0	0	0	0	0	27.7778	0	0	0
3	1103	1	0	0.5	72	0	1	22.84	123.61	18.564	44.128	30.128	30.79	1	1	0	0	1	0	24.6914	2	2	92.82
4	1104	0	0	0	60	0	1	3.8	18.6	0	0	0	18.6	0	0	0	0	0	0	25.3906	1	1	0
4	1105	0	0	0	52	0	2	30.12	333.59	2.064	4.128	4.128	303.03	0	0	0	0	0	1	21.3039	5	5	30.56
2	1106	0	0	10	70	0	2	9.38	42.53	0	0	0	42.53	0	1	0	0	0	0	20.202	2	2	0
2	1107	0	0	30	84	0	2	23.57	321.52	0	0	0	321.52	0	1	0	0	0	0	29.1363	5	6	0
3	1108	0	0	10	74	0	2	31.26	391.38	0	0	0	391.38	1	1	0	0	0	0	23.8751	6	8	0
4	1109	1	0	0	73	1	2	41.23	369.46	4.012	9.024	7.024	349.4	0	0	1	1	1	0	24.5089	3	3	20.06
4	1110	0	0	0	67	0	0	0	0	0	0	0	0	0	0	0	0	0	0	24.2424	0	0	0
4	1111	0	0	0	49	0	0	0	0	0	0	0	0	0	0	0	0	0	0	22.231	0	0	0
1	1112	0	0	0.5	67	0	0	0	0	0	0	0	0	1	0	0	0	0	0	19.9594	0	0	0
3	1113	1	0	10	64	0	2	10.02	55.61	4.44	9.88	7.88	33.41	1	1	0	1	0	0	23.9395	2	2	22.2
3	1114	0	0	2	67	1	2	20.31	139.42	27.676	45.352	65.352	1.26	1	1	0	0	0	0	28.125	2	2	138.16
2	1115	1	0	5	45	1	2	21.22	81.42	12.796	35.592	15.592	17.44	0	1	1	0	0	0	24.2215	2	2	63.98
3	1116	1	0	1	74	0	2	40.23	412.5	2.72	7.44	3.44	398.95	1	1	0	0	0	0	22.8571	6	6	13.55
2	1117	0	0	4	66	0	0	0	0	0	0	0	0	0	1	0	0	0	0	23.03	0	0	0
3	1118	1	1	3	68	0	3	50.13	640.23	3.444	6.45	7.326	623.28	1	1	0	0	0	0	21.2585	7	14	16.95
2	1119	1	1	3	73	1	3	33.26	165.17	19.632	33.264	45.264	67.01	0	1	0	1	1	0	32.2708	4	4	98.16
2	1120	0	0	10	61	0	0	0	0	0	0	0	0	0	1	0	0	0	0	19.5312	0	0	0
3	1121	1	1	2	71	1	4	72.16	633.06	30.144	54.288	66.288	482.36	1	1	1	1	0	0	25.9516	7	12	150.7
2	1122	0	0	10	61	0	0	0	0	0	0	0	0	0	1	0	0	0	0	25.7117	0	0	0
3	1123	1	0	2	54	0	3	27.56	137.32	16.708	43.416	23.416	53.78	1	1	1	0	0	0	22.4913	5	6	83.54
3	1124	0	0	10	69	0	4	32.8	215.86	2.868	5.02	6.452	201.52	1	1	1	0	0	0	21.2183	5	7	14.34
4	1125	0	0	0	65	0	2	8.3	8.94	0	0	0	8.94	0	0	0	0	0	0	27.3438	1	1	0
1	1126	0	0	0.5	68	0	3	39.62	237.12	12.482	34.964	14.964	174.71	1	0	0	0	0	0	24.6094	4	5	62.41
3	1127	1	0	23	75	0	4	31.23	217.53	14.504	22.008	36.008	145.01	1	1	0	0	0	0	19.8141	4	6	72.52
1	1128	0	1	20	89	1	4	71.35	675.41	23.746	42.38	52.604	556.68	1	0	0	0	0	0	23.634	6	12	118.73
3	1129	1	1	2	63	1	4	62.31	245.7	38.134	72.268	80.268	55.03	1	1	0	1	1	0	24.2215	6	9	190.67
1	1130	0	0	16	72	1	2	19.23	64.98	8.804	27.608	7.608	20.96	1	0	0	0	0	0	25.3906	1	1	44.02
3	1131	1	0	10	77	1	4	78.65	729.78	21.69	33.38	53.38	621.33	1	1	1	1	0	0	33.0579	4	6	108.45
4	1132	0	0	0	64	0	0	0	0	0	0	0	0	0	0	1	0	0	0	23.4375	0	0	0
4	1133	1	0	0	65	0	1	1.63	2.59	0	0	0	2.59	0	0	1	0	0	0	24.2215	1	1	0
3	1134	1	0	0.5	67	1	1	12.22	37.83	2.796	4.592	6.592	23.85	1	1	1	1	0	0	22.8571	3	3	13.98
2	1135	0	1	10	69	1	4	31.59	82.94	1.566	4.132	2.132	75.11	0	1	0	0	0	0	20.9366	5	7	7.83
4	1136	0	0	0	66	0	0	0	0	0	0	0	0	0	0	1	0	0	0	23.4375	0	0	0
3	1137	1	0	10	89	0	2	26.53	77.01	0	0	0	77.01	1	1	0	0	0	0	33.0579	3	3	0
2	1138	1	0	3	57	1	1	8.72	29.39	5.878	16.756	6.756	0	0	1	1	1	1	0	22.4913	1	1	29.39
4	1139	1	0	0	56	0	1	10.16	30.39	4.526	8.052	10.052	7.76	0	0	0	0	0	0	26.1224	2	2	22.63
3	1140	0	0	0.5	72	0	0	0	0	0	0	0	0	1	1	0	0	0	0	23.4375	0	0	0
4	1141	1	0	0	63	0	2	10.25	64.94	0	0	0	64.94	0	0	0	0	0	0	22.8571	1	1	0
2	1142	0	0	10	76	0	1	7.98	21.8	0	0	0	21.8	0	1	1	0	0	0	21.4844	3	3	0
2	1143	0	0	10	61	0	0	0	0	0	0	0	0	0	1	0	0	0	0	23.8751	0	0	0
2	1144	0	0	0.4	66	0	0	0	0	0	0	0	0	0	1	0	0	0	0	23.4375	0	0	0
2	1145	1	0	2	88	0	1	5.38	9.61	0	0	0	9.61	0	1	0	0	0	0	22.8571	2	2	0
3	1146	0	0	4	61	0	3	6.63	20.83	1.338	1.97	3.382	14.14	1	1	1	0	0	0	24.0221	1	2	6.69
2	1147	1	0	10	82	1	3	39.63	129.93	9.796	16.57	22.614	80.95	0	1	0	0	0	0	22.0386	3	3	48.98
3	1148	1	0	4	52	1	1	13.39	44.42	8.54	27.08	7.08	1.72	1	1	0	0	0	0	24.2215	1	1	42.7
2	1149	0	0	30	74	0	1	9.53	18.53	0	0	0	18.53	0	1	0	0	0	0	23.4375	4	4	0
4	1150	0	0	0	66	0	1	5.81	19.9	0	0	0	19.9	0	0	0	0	0	0	35.1562	2	2	0
2	1151	0	1	20	91	0	3	101.2	629.34	15.12	20.24	40.24	553.74	0	1	0	0	0	0	26.6667	7	13	75.6
